# Supplementary material for: Development and Assessment of a Diagnostic DNA Oligonucleotide Microarray for Detection and Typing of Meningitis-Associated Bacterial Species
Source: High Throughput. 2018 Oct 16;7(4):32. doi: 10.3390/ht7040032 (PMC6306750; doi:10.3390/ht7040032)
Supplement: Supplementary file 1 [file high-throughput-07-00032-s001.zip]

Archive with 11 entries (11 files):
- Supplementary Material S1.pdf
- Supplementary Material S10.pdf
- Supplementary Material S11.xlsx
- Supplementary Material S2.pdf
- Supplementary Material S3.pdf
- Supplementary Material S4.pdf
- Supplementary Material S5.xls
- Supplementary Material S6.xls
- Supplementary Material S7.xls
- Supplementary Material S8.pdf
- Supplementary Material S9.xlsx
