# Supplementary material for: Development and Assessment of a Diagnostic DNA Oligonucleotide Microarray for Detection and Typing of Meningitis-Associated Bacterial Species
Source: High Throughput. 2018 Oct 16;7(4):32. doi: 10.3390/ht7040032 (PMC6306750; doi:10.3390/ht7040032)
Supplement: Supplementary file 1 [file high-throughput-07-00032-s001.zip › Supplementary Material S11.xlsx]

## Sheet: Table 25
Spot ID	Substance	Confidence	Signal
7	HAI4	1	0.878623
86	SPne12	1	0.86647
102	StAU5	1	0.860056
122	MTB4	1	0.853688
59	NsMspp	1	0.853002
134	HAI4	1	0.844794
155	NsMA5	1	0.844641
126	z_control_APRR5A	1	0.844502
2	Biotin-Marke_2,5µM	1	0.844176
230	StAU5	1	0.842007
177	NsMspp	1	0.840345
220	Strep 2	1	0.840078
96	Strep 2	1	0.836814
251	MTB4	1	0.8343
128	Biotin-Marke_2,5µM	1	0.833249
206	SPne12	1	0.830651
11	HAIB1	1	0.818779
33	NsMA5	1	0.812263
250	MTB3	1	0.808352
138	HAIB1	1	0.803469
255	z_control_APRR5A	1	0.798545
121	MTB3	1	0.774451
240	StAUB3	1	0.678482
112	StAUB3	1	0.618186
79	SaGAL5	1	0.61231
199	SaGAL5	1	0.579832
150	NsG1	1	0.538651
26	NsG1	1	0.427115
123	z_control_G6PD1	1	0.343462
248	MTB1	1	0.305019
252	z_control_G6PD1	1	0.291928
61	NsMW2	1	0.251533
119	MTB1	1	0.231236
179	NsMW2	1	0.230381
13	HAIF1	1	0.112323
140	HAIF1	1	0.10803
57	NsML4	1	0.089068
209	SPne2	1	0.065755
36	NsMA6ROSO	1	0.04996
175	NsML4	1	0.044466
204	SPne10	1	0.01146
6	HAI3	1	0.005589
3	Spotting Puffer	1	0.005204
174	NsML3	1	-0.000767
74	NsMZ1	1	-0.002176
225	StAU2	1	-0.002793
109	StAUA4	1	-0.004306
4	HAI1	1	-0.005667
62	NsMW3	1	-0.006113
22	LiMo5	1	-0.006539
92	SPne7	1	-0.006777
76	SaGAL2	1	-0.006962
93	SPne8	1	-0.007476
203	SPne1	1	-0.007556
94	SPne9	1	-0.008354
171	NsMCD5	1	-0.009791
110	StAUB1	1	-0.009872
176	NsML5	1	-0.009965
158	NsMA8	1	-0.01081
91	SPne6	1	-0.011284
107	StAUA2	1	-0.01139
37	NsMA7	1	-0.011473
242	StAUB4	1	-0.01171
56	NsML3	1	-0.011906
54	NsML1	1	-0.012445
40	NsMB1	1	-0.012495
55	NsML2	1	-0.012568
21	LiMo4	1	-0.012579
38	NsMA8	1	-0.012705
124	z_control_PGK1	1	-0.012819
65	NsMX2	1	-0.012855
12	HAIB2	1	-0.013011
63	NsMW4	1	-0.01358
20	LiMo3	1	-0.013868
9	HAI6	1	-0.013975
28	NsMA2	1	-0.014129
190	NsMY4	1	-0.014246
125	z_control_B2M1	1	-0.014462
253	z_control_PGK1	1	-0.015039
159	NsMA9	1	-0.015078
127	Spotting Puffer	1	-0.015195
67	NsMX4	1	-0.015201
58	NsML5	1	-0.015216
81	SaGAL7	1	-0.015396
5	HAI2	1	-0.015861
43	NsMB4	1	-0.01594
27	NsMA1	1	-0.016159
189	NsMY3	1	-0.016537
39	NsMA9	1	-0.017171
23	LiMo6	1	-0.017383
45	NsMB6	1	-0.017668
77	SaGAL3	1	-0.017899
95	Strep 1	1	-0.018033
113	StAUB4	1	-0.018055
108	StAUA3	1	-0.018116
141	HAIF2	1	-0.018779
238	StAUB1	1	-0.018868
239	StAUB2	1	-0.019063
66	NsMX3	1	-0.019255
29	NsMA3	1	-0.019266
41	NsMB2	1	-0.019369
172	NsML1	1	-0.019643
50	NsMCD2	1	-0.019706
73	NsMY5	1	-0.019991
234	StAUA1	1	-0.021448
8	HAI5	1	-0.022193
53	NsMCD5	1	-0.02315
144	LiMo3	1	-0.023764
78	SaGAL4	1	-0.023862
188	NsMY2	1	-0.02399
17	LiMo2	1	-0.024018
51	NsMCD3	1	-0.024386
44	NsMB5	1	-0.024857
235	StAUA2	1	-0.025398
218	SPne9	1	-0.025516
233	StAU8	1	-0.025664
52	NsMCD4	1	-0.026513
143	LiMo2	1	-0.02766
32	NsMA4	1	-0.028088
157	NsMA7	1	-0.029268
221	Strep 3	1	-0.030242
14	HAIF2	1	-0.030459
64	NsMX1	1	-0.030949
90	SPne5	1	-0.031815
15	LiMo1	1	-0.031913
187	NsMY1	1	-0.033104
10	HAI7	1	-0.034288
80	SaGAL6	1	-0.034429
192	NsMZ1	1	-0.035935
82	SaGAL8	1	-0.037446
142	LiMo1	1	-0.037614
48	NsMB7	1	-0.037769
228	StAU3	1	-0.038774
232	StAU7	1	-0.040121
237	StAUA4	1	-0.040479
84	SPne10	1	-0.042523
139	HAIB2	1	-0.044614
249	MTB2	1	-0.04514
98	StAU1	1	-0.046397
145	LiMo4	1	-0.046446
160	NsMB1	1	-0.046722
205	SPne11	1	-0.046874
245	StAU11	1	-0.047303
49	NsMCD1	1	-0.051723
202	SaGAL8	1	-0.051842
243	StAU9	1	-0.052848
236	StAUA3	1	-0.055775
246	TB_ESAT6_1	1	-0.057017
231	StAU6	1	-0.057111
212	SPne3	1	-0.057799
114	StAU9	1	-0.057888
162	NsMB3	1	-0.057955
217	SPne8	1	-0.058866
178	NsMW1	1	-0.061435
196	SaGAL2	1	-0.061994
71	NsMY3	1	-0.065591
72	NsMY4	1	-0.066159
68	NsMX5	1	-0.066317
87	SPne2	1	-0.067368
213	SPne4	1	-0.069183
244	StAU10	1	-0.069295
148	Neiss 1	1	-0.070085
103	StAU6	1	-0.070725
99	StAU2	1	-0.070768
116	StAU11	1	-0.073991
104	StAU7	1	-0.074314
106	StAUA1	1	-0.074946
105	StAU8	1	-0.074998
131	HAI1	1	-0.07508
117	TB_ESAT6_1	1	-0.076913
163	NsMB4	1	-0.078233
89	SPne4	1	-0.080446
118	TB_ESAT6_2	1	-0.080887
186	NsMX5	1	-0.081772
70	NsMY2	1	-0.082197
151	NsMA1	1	-0.082397
69	NsMY1	1	-0.083361
180	NsMW3	1	-0.084405
146	LiMo5	1	-0.08449
214	SPne5	1	-0.086783
193	SaGAL1	1	-0.087072
161	NsMB2	1	-0.087413
183	NsMX2	1	-0.08788
185	NsMX4	1	-0.088659
115	StAU10	1	-0.089005
85	SPne11	1	-0.089626
149	Neiss 2	1	-0.090254
154	NsMA4	1	-0.090524
133	HAI3	1	-0.091043
135	HAI5	1	-0.091334
215	SPne6	1	-0.092036
167	NsMCD1	1	-0.093442
181	NsMW4	1	-0.093753
165	NsMB6	1	-0.093889
216	SPne7	1	-0.094526
170	NsMCD4	1	-0.095754
88	SPne3	1	-0.09952
197	SaGAL3	1	-0.09987
200	SaGAL6	1	-0.100408
152	NsMA2	1	-0.100707
169	NsMCD3	1	-0.101297
100	StAU3	1	-0.102596
168	NsMCD2	1	-0.102655
136	HAI6	1	-0.104597
153	NsMA3	1	-0.105459
166	NsMB7	1	-0.106129
164	NsMB5	1	-0.107203
120	MTB2	1	-0.107935
132	HAI2	1	-0.110122
137	HAI7	1	-0.11413
182	NsMX1	1	-0.11471
83	SPne1	1	-0.120576
147	LiMo6	1	-0.123014
198	SaGAL4	1	-0.12511
201	SaGAL7	1	-0.125111
184	NsMX3	1	-0.125472
24	Neiss 1	0.944444	0.027219
101	StAU4	0.944444	-0.072638
156	NsMA6ROSO	0.833333	0.070819
247	TB_ESAT6_2	0.826392	-0.028769
229	StAU4	0.826392	-0.055055
60	NsMW1	0.800562	-0.013725
111	StAUB2	0.792501	-0.001633
75	SaGAL1	0.784673	-0.011305
42	NsMB3	0.769644	0.006736
191	NsMY5	0.769644	-0.020451
254	z_control_B2M1	0.75	0.040043
219	Strep 1	0.75	0.023131
25	Neiss 2	0.75	-0.017279
222	StAU1	0.75	-0.033562
97	Strep 3	0.745007	0.035899
173	NsML2	0.542501	0.038332
			0.107697
			0.215394
			0.274911	0.215394
			0.0612447	0.0612447

## Sheet: Table 26
Spot ID	Probe	Confidence	Signal
2	Biotin-Marke_2,5µM	1	0.87577
29	NsMA3	1	0.85793
32	NsMA4	1	0.855924
37	NsMA7	1	0.854371
26	NsG1	1	0.85412
42	NsMB3	1	0.838495
36	NsMA6ROSO	1	0.833772
38	NsMA8	1	0.825496
162	NsMB3	1	0.822676
157	NsMA7	1	0.810611
128	Biotin-Marke_2,5µM	1	0.80969
150	NsG1	1	0.798587
153	NsMA3	1	0.789646
158	NsMA8	1	0.787752
156	NsMA6ROSO	1	0.786362
48	NsMB7	1	0.780881
154	NsMA4	1	0.772923
166	NsMB7	1	0.756019
33	NsMA5	1	0.465591
155	NsMA5	1	0.428513
163	NsMB4	1	0.36407
43	NsMB4	1	0.327944
41	NsMB2	1	0.326183
161	NsMB2	1	0.278843
159	NsMA9	1	0.22931
39	NsMA9	1	0.227465
165	NsMB6	1	0.11666
45	NsMB6	1	0.076621
248	MTB1	1	0.074038
119	MTB1	1	0.073758
118	TB_ESAT6_2	1	0.052468
230	StAU5	1	0.020295
209	SPne2	1	0.016118
247	TB_ESAT6_2	1	0.016079
113	StAUB4	1	0.008057
40	NsMB1	1	0.005438
97	Strep 3	1	0.005387
184	NsMX3	1	0.004175
192	NsMZ1	1	0.003441
109	StAUA4	1	0.003398
191	NsMY5	1	0.00302
21	LiMo4	1	0.001861
99	StAU2	1	0.001702
140	HAIF1	1	0.001205
84	SPne10	1	0.001142
67	NsMX4	1	0.000986
27	NsMA1	1	0.000795
63	NsMW4	1	0.000793
107	StAUA2	1	0.000719
105	StAU8	1	0.000659
44	NsMB5	1	0.000143
181	NsMW4	1	0.000116
24	Neiss 1	1	4.5e-05
93	SPne8	1	-2.9e-05
115	StAU10	1	-4e-05
20	LiMo3	1	-0.00021
147	LiMo6	1	-0.000388
132	HAI2	1	-0.00047
6	HAI3	1	-0.000527
250	MTB3	1	-0.00061
68	NsMX5	1	-0.000612
217	SPne8	1	-0.000667
133	HAI3	1	-0.000693
11	HAIB1	1	-0.000698
7	HAI4	1	-0.000699
3	Spotting Puffer	1	-0.000777
91	SPne6	1	-0.000835
193	SaGAL1	1	-0.00085
79	SaGAL5	1	-0.000981
66	NsMX3	1	-0.001163
168	NsMCD2	1	-0.001247
121	MTB3	1	-0.001363
85	SPne11	1	-0.001367
8	HAI5	1	-0.001421
22	LiMo5	1	-0.001482
54	NsML1	1	-0.001554
103	StAU6	1	-0.001949
138	HAIB1	1	-0.002046
75	SaGAL1	1	-0.002116
126	z_control_APRR5A	1	-0.002117
164	NsMB5	1	-0.002263
9	HAI6	1	-0.002639
110	StAUB1	1	-0.002733
117	TB_ESAT6_1	1	-0.002778
94	SPne9	1	-0.002785
4	HAI1	1	-0.002852
78	SaGAL4	1	-0.003067
71	NsMY3	1	-0.003168
143	LiMo2	1	-0.003229
17	LiMo2	1	-0.003394
120	MTB2	1	-0.003681
116	StAU11	1	-0.003717
151	NsMA1	1	-0.003998
102	StAU5	1	-0.004189
255	z_control_APRR5A	1	-0.004583
104	StAU7	1	-0.00466
10	HAI7	1	-0.004865
179	NsMW2	1	-0.005687
96	Strep 2	1	-0.00569
187	NsMY1	1	-0.00579
82	SaGAL8	1	-0.005867
14	HAIF2	1	-0.005909
142	LiMo1	1	-0.006017
146	LiMo5	1	-0.006068
13	HAIF1	1	-0.006324
137	HAI7	1	-0.006521
152	NsMA2	1	-0.006752
124	z_control_PGK1	1	-0.009202
125	z_control_B2M1	1	-0.010402
136	HAI6	1	-0.01042
239	StAUB2	1	-0.011863
242	StAUB4	1	-0.01372
246	TB_ESAT6_1	1	-0.016633
145	LiMo4	1	-0.043237
178	NsMW1	1	-0.043813
52	NsMCD4	0.853947	0.022404
198	SaGAL4	0.853947	0.014218
212	SPne3	0.853947	0.012295
215	SPne6	0.853947	0.006174
135	HAI5	0.853947	0.004463
86	SPne12	0.853947	0.00386
134	HAI4	0.853947	0.001829
77	SaGAL3	0.853947	0.001826
28	NsMA2	0.853947	-0.001422
148	Neiss 1	0.853947	-0.004717
201	SaGAL7	0.853947	-0.013615
169	NsMCD3	0.853947	-0.026164
170	NsMCD4	0.824713	0.03201
243	StAU9	0.824713	0.015391
229	StAU4	0.824713	0.01528
175	NsML4	0.824713	0.003651
58	NsML5	0.824713	-0.001262
141	HAIF2	0.824713	-0.002881
56	NsML3	0.824713	-0.003807
88	SPne3	0.824713	-0.005564
183	NsMX2	0.824713	-0.008429
253	z_control_PGK1	0.824713	-0.026548
180	NsMW3	0.798699	0.025243
55	NsML2	0.798699	-0.000651
231	StAU6	0.79058	0.018331
199	SaGAL5	0.79058	-0.000153
214	SPne5	0.782697	0.016803
200	SaGAL6	0.782697	0.005358
60	NsMW1	0.782697	-0.000351
185	NsMX4	0.767561	0.011801
190	NsMY4	0.767561	0.005043
50	NsMCD2	0.767561	0.003384
228	StAU3	0.767561	-0.000772
251	MTB4	0.767561	-0.001022
108	StAUA3	0.767561	-0.001698
182	NsMX1	0.767561	-0.003796
65	NsMX2	0.767561	-0.008078
144	LiMo3	0.767561	-0.012934
123	z_control_G6PD1	0.75	0.717813
252	z_control_G6PD1	0.75	0.112442
236	StAUA3	0.75	0.028878
237	StAUA4	0.75	0.02885
238	StAUB1	0.75	0.026913
189	NsMY3	0.75	0.024045
218	SPne9	0.75	0.023761
216	SPne7	0.75	0.023309
221	Strep 3	0.75	0.022456
202	SaGAL8	0.75	0.021477
25	Neiss 2	0.75	0.021104
205	SPne11	0.75	0.020447
196	SaGAL2	0.75	0.01395
90	SPne5	0.75	0.012441
188	NsMY2	0.75	0.011718
83	SPne1	0.75	0.011491
122	MTB4	0.75	0.008295
111	StAUB2	0.75	0.007878
240	StAUB3	0.75	0.005019
53	NsMCD5	0.75	0.003274
70	NsMY2	0.75	0.002773
69	NsMY1	0.75	0.002744
49	NsMCD1	0.75	0.002617
61	NsMW2	0.75	0.001172
112	StAUB3	0.75	0.000792
12	HAIB2	0.75	-0.000165
59	NsMspp	0.75	-0.000222
51	NsMCD3	0.75	-0.000844
62	NsMW3	0.75	-0.001165
89	SPne4	0.75	-0.001688
127	Spotting Puffer	0.75	-0.002826
101	StAU4	0.75	-0.002887
87	SPne2	0.75	-0.002915
80	SaGAL6	0.75	-0.003162
98	StAU1	0.75	-0.003302
57	NsML4	0.75	-0.003529
92	SPne7	0.75	-0.003535
171	NsMCD5	0.75	-0.004054
73	NsMY5	0.75	-0.004209
203	SPne1	0.75	-0.005614
225	StAU2	0.75	-0.006543
106	StAUA1	0.75	-0.006788
114	StAU9	0.75	-0.007186
64	NsMX1	0.75	-0.008104
95	Strep 1	0.75	-0.008205
131	HAI1	0.75	-0.009698
81	SaGAL7	0.75	-0.01083
254	z_control_B2M1	0.75	-0.013054
167	NsMCD1	0.75	-0.013623
172	NsML1	0.75	-0.014596
235	StAUA2	0.75	-0.015504
234	StAUA1	0.75	-0.016644
174	NsML3	0.75	-0.018125
186	NsMX5	0.75	-0.018809
222	StAU1	0.75	-0.020413
139	HAIB2	0.75	-0.020913
232	StAU7	0.75	-0.020919
233	StAU8	0.75	-0.022729
219	Strep 1	0.75	-0.023225
204	SPne10	0.75	-0.024672
206	SPne12	0.75	-0.025008
249	MTB2	0.75	-0.025949
197	SaGAL3	0.75	-0.027931
173	NsML2	0.75	-0.030113
220	Strep 2	0.75	-0.030371
213	SPne4	0.75	-0.03059
244	StAU10	0.75	-0.031544
176	NsML5	0.75	-0.032511
149	Neiss 2	0.75	-0.035699
177	NsMspp	0.75	-0.059284
5	HAI2	0.712006	-0.003536
15	LiMo1	0.694444	0.015883
23	LiMo6	0.694444	0.005727
245	StAU11	0.694444	0.002626
100	StAU3	0.694444	-4.5e-05
72	NsMY4	0.658046	-0.001874
74	NsMZ1	0.583333	-0.002543
160	NsMB1	0.5	0.010628
76	SaGAL2	0.5	0.003544
			0.0782522	0.536918
			0.229333	0.766251
			0.458666
			0.687999

## Sheet: Table 27
Spot ID	Substance	Confidence	Signal
162	NsMB3	1	0.857544
113	StAUB4	1	0.850026
128	Biotin-Marke_2,5µM	1	0.836964
206	SPne12	1	0.834002
150	NsG1	1	0.829418
86	SPne12	1	0.828296
242	StAUB4	1	0.824794
42	NsMB3	1	0.824176
154	NsMA4	1	0.817645
230	StAU5	1	0.815386
32	NsMA4	1	0.814047
26	NsG1	1	0.812767
102	StAU5	1	0.804837
155	NsMA5	1	0.791421
59	NsMspp	1	0.782148
177	NsMspp	1	0.779829
122	MTB4	1	0.761173
251	MTB4	1	0.758767
240	StAUB3	1	0.756736
2	Biotin-Marke_2,5µM	1	0.755539
33	NsMA5	1	0.755093
112	StAUB3	1	0.748869
110	StAUB1	1	0.681476
234	StAUA1	1	0.65847
238	StAUB1	1	0.658388
106	StAUA1	1	0.653807
199	SaGAL5	1	0.594173
79	SaGAL5	1	0.527127
220	Strep 2	1	0.526244
96	Strep 2	1	0.469124
239	StAUB2	1	0.229913
111	StAUB2	1	0.225207
156	NsMA6ROSO	1	0.213792
107	StAUA2	1	0.191344
36	NsMA6ROSO	1	0.18591
235	StAUA2	1	0.183257
204	SPne10	1	0.172088
84	SPne10	1	0.154518
7	HAI4	1	0.142962
123	z_control_G6PD1	1	0.142523
252	z_control_G6PD1	1	0.129412
13	HAIF1	1	0.129038
140	HAIF1	1	0.125339
134	HAI4	1	0.120814
57	NsML4	1	0.096376
175	NsML4	1	0.085182
114	StAU9	1	0.084057
126	z_control_APRR5A	1	0.068989
243	StAU9	1	0.062723
98	StAU1	1	0.036899
138	HAIB1	1	0.032801
255	z_control_APRR5A	1	0.031741
133	HAI3	1	0.024083
97	Strep 3	1	0.02041
121	MTB3	1	0.020351
119	MTB1	1	0.018001
11	HAIB1	1	0.017092
248	MTB1	1	0.013598
6	HAI3	1	0.013456
185	NsMX4	1	0.012104
187	NsMY1	1	0.010829
197	SaGAL3	1	0.007669
222	StAU1	1	0.004318
131	HAI1	1	0.004284
146	LiMo5	1	0.001739
165	NsMB6	1	0.00139
62	NsMW3	1	0.00136
14	HAIF2	1	0.000708
93	SPne8	1	0.000477
103	StAU6	1	0.000227
174	NsML3	1	0.000201
145	LiMo4	1	-0.000456
186	NsMX5	1	-0.00088
166	NsMB7	1	-0.00118
70	NsMY2	1	-0.001365
250	MTB3	1	-0.001418
188	NsMY2	1	-0.00145
104	StAU7	1	-0.001559
120	MTB2	1	-0.001599
142	LiMo1	1	-0.001734
124	z_control_PGK1	1	-0.001766
4	HAI1	1	-0.001786
71	NsMY3	1	-0.00184
58	NsML5	1	-0.001938
160	NsMB1	1	-0.001955
94	SPne9	1	-0.002181
43	NsMB4	1	-0.002211
89	SPne4	1	-0.002225
25	Neiss 2	1	-0.002572
80	SaGAL6	1	-0.00263
54	NsML1	1	-0.002758
82	SaGAL8	1	-0.002789
137	HAI7	1	-0.003189
115	StAU10	1	-0.003331
53	NsMCD5	1	-0.003502
99	StAU2	1	-0.003512
91	SPne6	1	-0.003565
192	NsMZ1	1	-0.003732
40	NsMB1	1	-0.003905
221	Strep 3	1	-0.004139
157	NsMA7	1	-0.004219
151	NsMA1	1	-0.004384
158	NsMA8	1	-0.004464
44	NsMB5	1	-0.004586
136	HAI6	1	-0.004855
52	NsMCD4	1	-0.004965
105	StAU8	1	-0.005211
5	HAI2	1	-0.005261
37	NsMA7	1	-0.005628
68	NsMX5	1	-0.00612
135	HAI5	1	-0.006124
9	HAI6	1	-0.006283
74	NsMZ1	1	-0.006517
182	NsMX1	1	-0.00661
83	SPne1	1	-0.006712
3	Spotting Puffer	1	-0.006743
143	LiMo2	1	-0.006835
108	StAUA3	1	-0.006872
41	NsMB2	1	-0.006901
254	z_control_B2M1	1	-0.006942
212	SPne3	1	-0.006947
38	NsMA8	1	-0.007133
10	HAI7	1	-0.007574
69	NsMY1	1	-0.00881
139	HAIB2	1	-0.008939
152	NsMA2	1	-0.009748
63	NsMW4	1	-0.01004
218	SPne9	1	-0.010821
147	LiMo6	1	-0.01118
153	NsMA3	1	-0.01158
213	SPne4	1	-0.012367
159	NsMA9	1	-0.012477
15	LiMo1	1	-0.012526
225	StAU2	1	-0.018214
183	NsMX2	1	-0.040427
22	LiMo5	0.944444	0.010662
246	TB_ESAT6_1	0.844836	0.003201
95	Strep 1	0.844836	-0.00092
56	NsML3	0.844836	-0.001127
88	SPne3	0.844836	-0.001412
27	NsMA1	0.844836	-0.001644
72	NsMY4	0.844836	-0.004374
85	SPne11	0.844836	-0.006562
190	NsMY4	0.844836	-0.010455
132	HAI2	0.844836	-0.011403
205	SPne11	0.844836	-0.060609
76	SaGAL2	0.814325	0.006498
253	z_control_PGK1	0.814325	-0.000438
75	SaGAL1	0.814325	-0.001306
64	NsMX1	0.814325	-0.010585
168	NsMCD2	0.814325	-0.021802
233	StAU8	0.814325	-0.036897
45	NsMB6	0.787174	0.002815
12	HAIB2	0.787174	-0.006909
8	HAI5	0.787174	-0.011323
244	StAU10	0.787174	-0.019894
90	SPne5	0.778701	-0.00666
17	LiMo2	0.778701	-0.011358
236	StAUA3	0.770473	0.024023
216	SPne7	0.770473	0.013511
181	NsMW4	0.770473	0.01211
229	StAU4	0.770473	0.001227
55	NsML2	0.770473	0.000181
164	NsMB5	0.770473	-0.014557
184	NsMX3	0.770473	-0.036617
191	NsMY5	0.754677	0.015007
189	NsMY3	0.754677	0.011593
214	SPne5	0.754677	0.005691
92	SPne7	0.754677	-0.004592
77	SaGAL3	0.754677	-0.006893
247	TB_ESAT6_2	0.754677	-0.017262
161	NsMB2	0.754677	-0.019208
203	SPne1	0.754677	-0.021565
180	NsMW3	0.75	0.028217
237	StAUA4	0.75	0.026542
201	SaGAL7	0.75	0.02513
217	SPne8	0.75	0.02043
200	SaGAL6	0.75	0.018953
232	StAU7	0.75	0.01664
202	SaGAL8	0.75	0.015548
172	NsML1	0.75	0.010825
219	Strep 1	0.75	0.010628
173	NsML2	0.75	0.009418
109	StAUA4	0.75	0.009306
20	LiMo3	0.75	0.008893
87	SPne2	0.75	0.004754
78	SaGAL4	0.75	0.001899
125	z_control_B2M1	0.75	0.000753
66	NsMX3	0.75	-7.9e-05
117	TB_ESAT6_1	0.75	-0.000855
73	NsMY5	0.75	-0.000913
60	NsMW1	0.75	-0.00157
100	StAU3	0.75	-0.003246
29	NsMA3	0.75	-0.00481
48	NsMB7	0.75	-0.005719
81	SaGAL7	0.75	-0.005746
50	NsMCD2	0.75	-0.006129
127	Spotting Puffer	0.75	-0.006426
23	LiMo6	0.75	-0.006588
101	StAU4	0.75	-0.00674
28	NsMA2	0.75	-0.008517
118	TB_ESAT6_2	0.75	-0.00869
116	StAU11	0.75	-0.011164
163	NsMB4	0.75	-0.012405
144	LiMo3	0.75	-0.012771
178	NsMW1	0.75	-0.014198
245	StAU11	0.75	-0.015503
196	SaGAL2	0.75	-0.016349
209	SPne2	0.75	-0.019439
171	NsMCD5	0.75	-0.020437
193	SaGAL1	0.75	-0.02049
215	SPne6	0.75	-0.022354
249	MTB2	0.75	-0.023892
170	NsMCD4	0.75	-0.026128
179	NsMW2	0.75	-0.028592
149	Neiss 2	0.75	-0.028638
169	NsMCD3	0.75	-0.032959
198	SaGAL4	0.75	-0.037287
141	HAIF2	0.699121	0.014677
61	NsMW2	0.699121	-0.0048
167	NsMCD1	0.694444	0.551573
39	NsMA9	0.694444	0.032678
148	Neiss 1	0.647658	0.031108
231	StAU6	0.612034	0.054464
21	LiMo4	0.612034	0.008513
24	Neiss 1	0.594836	0.006815
176	NsML5	0.583333	0.003844
67	NsMX4	0.5	0.013226
49	NsMCD1	0.5	-0.007441
65	NsMX2	0.5	-0.017425
51	NsMCD3	0.362034	0.111767
228	StAU3	0.333333	0.277682
			0.11073	0.62187
			0.25557	0.877439
			0.511139
			0.766709

## Sheet: Table 28
Spot ID	Substance	Confidence	Signal
29	NsMA3	1	0.881681
2	Biotin-Marke_2,5µM	1	0.87829
42	NsMB3	1	0.871216
38	NsMA8	1	0.867455
26	NsG1	1	0.859501
37	NsMA7	1	0.855066
32	NsMA4	1	0.842834
128	Biotin-Marke_2,5µM	1	0.83783
162	NsMB3	1	0.837741
157	NsMA7	1	0.830068
166	NsMB7	1	0.823553
36	NsMA6ROSO	1	0.816976
150	NsG1	1	0.81673
156	NsMA6ROSO	1	0.814022
154	NsMA4	1	0.813543
153	NsMA3	1	0.809367
48	NsMB7	1	0.78515
158	NsMA8	1	0.784986
123	z_control_G6PD1	1	0.671926
163	NsMB4	1	0.651744
252	z_control_G6PD1	1	0.606903
155	NsMA5	1	0.583458
43	NsMB4	1	0.556976
33	NsMA5	1	0.555831
159	NsMA9	1	0.359237
39	NsMA9	1	0.328378
161	NsMB2	1	0.273637
119	MTB1	1	0.120844
248	MTB1	1	0.097424
165	NsMB6	1	0.063714
170	NsMCD4	1	0.056732
45	NsMB6	1	0.045847
168	NsMCD2	1	0.045226
247	TB_ESAT6_2	1	0.038203
118	TB_ESAT6_2	1	0.035429
50	NsMCD2	1	0.016094
218	SPne9	1	0.015037
188	NsMY2	1	0.009991
187	NsMY1	1	0.008845
206	SPne12	1	0.007999
246	TB_ESAT6_1	1	0.007814
249	MTB2	1	0.007162
250	MTB3	1	0.006921
146	LiMo5	1	0.006674
255	z_control_APRR5A	1	0.004819
148	Neiss 1	1	0.003213
222	StAU1	1	0.003127
20	LiMo3	1	0.003096
122	MTB4	1	0.002635
176	NsML5	1	0.002625
108	StAUA3	1	0.002469
40	NsMB1	1	0.001902
102	StAU5	1	0.00124
107	StAUA2	1	0.001038
91	SPne6	1	0.000988
60	NsMW1	1	0.000767
22	LiMo5	1	0.000658
190	NsMY4	1	0.000531
116	StAU11	1	0.000324
147	LiMo6	1	0.000215
104	StAU7	1	0.000184
167	NsMCD1	1	-0.000115
121	MTB3	1	-0.00013
13	HAIF1	1	-0.000165
138	HAIB1	1	-0.00043
21	LiMo4	1	-0.000457
103	StAU6	1	-0.000601
84	SPne10	1	-0.000661
125	z_control_B2M1	1	-0.001006
219	Strep 1	1	-0.001437
133	HAI3	1	-0.001474
110	StAUB1	1	-0.001671
94	SPne9	1	-0.001718
105	StAU8	1	-0.001852
9	HAI6	1	-0.001887
117	TB_ESAT6_1	1	-0.002105
61	NsMW2	1	-0.002141
251	MTB4	1	-0.002181
10	HAI7	1	-0.002224
93	SPne8	1	-0.002236
5	HAI2	1	-0.002272
143	LiMo2	1	-0.002292
76	SaGAL2	1	-0.002331
56	NsML3	1	-0.002715
101	StAU4	1	-0.002748
186	NsMX5	1	-0.002751
109	StAUA4	1	-0.002879
12	HAIB2	1	-0.002981
24	Neiss 1	1	-0.003396
200	SaGAL6	1	-0.003534
135	HAI5	1	-0.003677
183	NsMX2	1	-0.00378
100	StAU3	1	-0.003791
106	StAUA1	1	-0.004153
254	z_control_B2M1	1	-0.004197
215	SPne6	1	-0.004203
181	NsMW4	1	-0.004218
245	StAU11	1	-0.004253
99	StAU2	1	-0.004702
193	SaGAL1	1	-0.004855
236	StAUA3	1	-0.004871
180	NsMW3	1	-0.004888
124	z_control_PGK1	1	-0.005175
127	Spotting Puffer	1	-0.005449
202	SaGAL8	1	-0.006046
164	NsMB5	1	-0.006419
120	MTB2	1	-0.006855
81	SaGAL7	1	-0.007465
239	StAUB2	1	-0.007878
115	StAU10	1	-0.008618
242	StAUB4	1	-0.008671
126	z_control_APRR5A	1	-0.010253
145	LiMo4	1	-0.010308
152	NsMA2	1	-0.011942
96	Strep 2	1	-0.012684
169	NsMCD3	1	-0.013242
17	LiMo2	1	-0.014721
177	NsMspp	1	-0.021661
112	StAUB3	1	-0.022113
253	z_control_PGK1	1	-0.022662
174	NsML3	1	-0.029909
14	HAIF2	1	-0.031692
142	LiMo1	1	-0.043315
141	HAIF2	1	-0.114924
137	HAI7	1	-0.150782
83	SPne1	0.944444	0.006464
41	NsMB2	0.921996	0.257472
52	NsMCD4	0.921996	0.024289
92	SPne7	0.921996	0.000829
27	NsMA1	0.921996	4.3e-05
151	NsMA1	0.921996	-0.003665
8	HAI5	0.921996	-0.004483
64	NsMX1	0.921996	-0.007884
225	StAU2	0.921996	-0.010055
140	HAIF1	0.921996	-0.012302
182	NsMX1	0.921996	-0.012473
139	HAIB2	0.921996	-0.020193
179	NsMW2	0.921996	-0.02841
201	SaGAL7	0.9023	0.019553
54	NsML1	0.9023	0.004624
82	SaGAL8	0.9023	0.004311
23	LiMo6	0.9023	-0.001631
77	SaGAL3	0.9023	-0.001899
59	NsMspp	0.9023	-0.005957
136	HAI6	0.9023	-0.010232
15	LiMo1	0.9023	-0.117465
95	Strep 1	0.884774	0.004792
44	NsMB5	0.884774	0.000899
3	Spotting Puffer	0.884774	-0.002032
196	SaGAL2	0.879305	0.026182
55	NsML2	0.879305	0.00246
172	NsML1	0.879305	0.00014
65	NsMX2	0.879305	-0.004211
243	StAU9	0.879305	-0.012534
72	NsMY4	0.873994	-0.002422
62	NsMW3	0.873994	-0.007213
244	StAU10	0.873994	-0.011888
98	StAU1	0.863797	0.005971
79	SaGAL5	0.863797	0.004353
6	HAI3	0.863797	-0.002695
205	SPne11	0.863797	-0.006226
144	LiMo3	0.863797	-0.013379
216	SPne7	0.840343	0.021797
198	SaGAL4	0.840343	0.017236
232	StAU7	0.840343	0.016149
204	SPne10	0.840343	0.015118
171	NsMCD5	0.840343	0.002409
58	NsML5	0.840343	0.000324
67	NsMX4	0.840343	-0.003323
173	NsML2	0.840343	-0.010645
203	SPne1	0.835943	-0.005054
185	NsMX4	0.835943	-0.02157
71	NsMY3	0.833333	0.003756
175	NsML4	0.82323	0.017095
199	SaGAL5	0.811158	0.028798
4	HAI1	0.811158	0.000262
66	NsMX3	0.811158	-0.004737
69	NsMY1	0.811158	-0.005067
228	StAU3	0.811158	-0.014688
97	Strep 3	0.795912	-0.007338
240	StAUB3	0.795912	-0.059015
134	HAI4	0.792234	-0.002202
184	NsMX3	0.792234	-0.00627
53	NsMCD5	0.792234	-0.010585
191	NsMY5	0.792234	-0.014081
178	NsMW1	0.792234	-0.030604
57	NsML4	0.781491	0.010313
111	StAUB2	0.781491	-0.009978
209	SPne2	0.781491	-0.026574
51	NsMCD3	0.778	0.001531
234	StAUA1	0.778	-0.014292
212	SPne3	0.778	-0.017746
28	NsMA2	0.764445	0.042841
235	StAUA2	0.764445	0.02662
237	StAUA4	0.764445	0.025848
189	NsMY3	0.764445	0.021834
197	SaGAL3	0.764445	0.011679
11	HAIB1	0.764445	-0.003486
80	SaGAL6	0.764445	-0.010524
7	HAI4	0.75	0.032609
231	StAU6	0.75	0.025308
214	SPne5	0.75	0.020649
78	SaGAL4	0.75	0.014888
132	HAI2	0.75	0.011687
63	NsMW4	0.75	0.008991
74	NsMZ1	0.75	0.002432
49	NsMCD1	0.75	0.002142
86	SPne12	0.75	-0.000905
131	HAI1	0.75	-0.003423
75	SaGAL1	0.75	-0.003529
220	Strep 2	0.75	-0.003541
90	SPne5	0.75	-0.003802
87	SPne2	0.75	-0.003844
221	Strep 3	0.75	-0.012119
114	StAU9	0.75	-0.014955
113	StAUB4	0.75	-0.016364
238	StAUB1	0.75	-0.02601
230	StAU5	0.75	-0.027577
213	SPne4	0.75	-0.027627
233	StAU8	0.75	-0.030378
229	StAU4	0.75	-0.035323
217	SPne8	0.736679	-0.01411
192	NsMZ1	0.722445	0.064205
70	NsMY2	0.694444	0.002018
85	SPne11	0.629305	0.004429
88	SPne3	0.625568	-0.003293
89	SPne4	0.613797	0.005089
160	NsMB1	0.597779	0.02538
73	NsMY5	0.590343	0.026984
68	NsMX5	0.57323	0.003505
25	Neiss 2	0.542234	0.249445
149	Neiss 2	0.5	-0.029788
			0.0855572	0.571418
			0.24293	0.814348
			0.48586
			0.728791

## Sheet: Table 29
Spot ID	Substance	Confidence	Signal
84	SPne10	1	0.894559
2	Biotin-Marke_2,5µM	1	0.892663
122	MTB4	1	0.890964
102	StAU5	1	0.885897
86	SPne12	1	0.866924
59	NsMspp	1	0.861435
206	SPne12	1	0.851177
134	HAI4	1	0.838302
204	SPne10	1	0.837866
96	Strep 2	1	0.837412
177	NsMspp	1	0.834361
230	StAU5	1	0.830743
128	Biotin-Marke_2,5µM	1	0.820405
7	HAI4	1	0.804332
251	MTB4	1	0.774503
220	Strep 2	1	0.774493
138	HAIB1	1	0.609687
11	HAIB1	1	0.543005
121	MTB3	1	0.403509
126	z_control_APRR5A	1	0.381238
255	z_control_APRR5A	1	0.331565
250	MTB3	1	0.324019
229	StAU4	1	0.267813
179	NsMW2	1	0.253816
26	NsG1	1	0.213766
101	StAU4	1	0.192704
61	NsMW2	1	0.16688
150	NsG1	1	0.146156
151	NsMA1	1	0.127704
180	NsMW3	1	0.123006
178	NsMW1	1	0.122984
33	NsMA5	1	0.106283
209	SPne2	1	0.105129
243	StAU9	1	0.098065
162	NsMB3	1	0.0934
181	NsMW4	1	0.080656
114	StAU9	1	0.07228
137	HAI7	1	0.071064
62	NsMW3	1	0.067929
60	NsMW1	1	0.066495
244	StAU10	1	0.058124
63	NsMW4	1	0.05109
58	NsML5	1	0.04849
225	StAU2	1	0.038611
119	MTB1	1	0.032947
212	SPne3	1	0.030662
10	HAI7	1	0.019117
115	StAU10	1	0.014887
69	NsMY1	1	0.011275
216	SPne7	1	0.010884
240	StAUB3	1	0.009286
20	LiMo3	1	0.008803
232	StAU7	1	0.008573
108	StAUA3	1	0.007045
163	NsMB4	1	0.006989
234	StAUA1	1	0.006948
57	NsML4	1	0.005907
202	SaGAL8	1	0.005015
68	NsMX5	1	0.004671
182	NsMX1	1	0.003595
94	SPne9	1	0.002261
200	SaGAL6	1	0.002065
71	NsMY3	1	0.001954
36	NsMA6ROSO	1	0.00181
110	StAUB1	1	0.001612
78	SaGAL4	1	0.001453
44	NsMB5	1	0.001369
104	StAU7	1	0.000506
40	NsMB1	1	0.000417
3	Spotting Puffer	1	0.000386
54	NsML1	1	-0.000225
52	NsMCD4	1	-0.000287
172	NsML1	1	-0.000512
166	NsMB7	1	-0.000601
235	StAUA2	1	-0.000788
75	SaGAL1	1	-0.000791
173	NsML2	1	-0.001106
13	HAIF1	1	-0.001107
51	NsMCD3	1	-0.001524
120	MTB2	1	-0.001557
199	SaGAL5	1	-0.001638
109	StAUA4	1	-0.002348
5	HAI2	1	-0.002564
82	SaGAL8	1	-0.003652
45	NsMB6	1	-0.003909
107	StAUA2	1	-0.00498
70	NsMY2	1	-0.005789
170	NsMCD4	1	-0.006184
175	NsML4	1	-0.006495
218	SPne9	1	-0.007346
158	NsMA8	1	-0.008611
165	NsMB6	1	-0.008924
149	Neiss 2	1	-0.012234
219	Strep 1	1	-0.014804
189	NsMY3	1	-0.02386
112	StAUB3	1	-0.060224
27	NsMA1	0.944444	0.243929
248	MTB1	0.944444	0.050085
66	NsMX3	0.944444	0.026598
72	NsMY4	0.944444	0.010266
73	NsMY5	0.944444	-0.00013
184	NsMX3	0.923542	0.007051
141	HAIF2	0.923542	0.005664
91	SPne6	0.923542	-0.000201
15	LiMo1	0.923542	-0.001287
105	StAU8	0.923542	-0.002484
80	SaGAL6	0.923542	-0.003286
23	LiMo6	0.923542	-0.003414
228	StAU3	0.923542	-0.00563
205	SPne11	0.923542	-0.029973
37	NsMA7	0.904064	0.005385
88	SPne3	0.904064	0.004777
92	SPne7	0.904064	0.003408
43	NsMB4	0.904064	-0.000679
8	HAI5	0.904064	-0.002116
103	StAU6	0.904064	-0.002297
168	NsMCD2	0.904064	-0.002649
238	StAUB1	0.904064	-0.003199
140	HAIF1	0.904064	-0.003507
116	StAU11	0.904064	-0.005218
156	NsMA6ROSO	0.904064	-0.005946
239	StAUB2	0.904064	-0.006111
17	LiMo2	0.904064	-0.006129
161	NsMB2	0.904064	-0.015785
252	z_control_G6PD1	0.904064	-0.015951
242	StAUB4	0.904064	-0.017712
221	Strep 3	0.904064	-0.018982
159	NsMA9	0.904064	-0.020439
185	NsMX4	0.886731	0.009579
50	NsMCD2	0.886731	0.00551
131	HAI1	0.886731	0.004608
187	NsMY1	0.881321	0.017484
135	HAI5	0.881321	0.004982
106	StAUA1	0.881321	-0.00107
213	SPne4	0.881321	-0.004687
214	SPne5	0.881321	-0.00571
41	NsMB2	0.881321	-0.007736
123	z_control_G6PD1	0.881321	-0.00794
48	NsMB7	0.881321	-0.009565
22	LiMo5	0.876069	0.001963
146	LiMo5	0.876069	-0.002484
201	SaGAL7	0.876069	-0.005932
174	NsML3	0.876069	-0.017296
53	NsMCD5	0.865984	0.023434
65	NsMX2	0.865984	0.018088
85	SPne11	0.865984	0.013593
198	SaGAL4	0.865984	0.010414
186	NsMX5	0.865984	0.003839
231	StAU6	0.865984	-0.000189
152	NsMA2	0.865984	-0.003152
25	Neiss 2	0.865984	-0.004214
169	NsMCD3	0.865984	-0.004795
192	NsMZ1	0.865984	-0.011368
215	SPne6	0.865984	-0.017398
87	SPne2	0.848508	0.233648
55	NsML2	0.848508	0.003407
197	SaGAL3	0.842789	0.00088
188	NsMY2	0.842789	-0.001802
49	NsMCD1	0.842789	-0.002356
139	HAIB2	0.842789	-0.009368
98	StAU1	0.842789	-0.010061
191	NsMY5	0.842789	-0.030102
38	NsMA8	0.838437	-0.002435
118	TB_ESAT6_2	0.838437	-0.004104
24	Neiss 1	0.834584	0.422888
148	Neiss 1	0.834584	0.187539
12	HAIB2	0.833333	0.050823
99	StAU2	0.833333	0.031996
42	NsMB3	0.831175	0.088574
245	StAU11	0.825864	-0.006908
125	z_control_B2M1	0.825864	-0.014618
97	Strep 3	0.825766	0.008892
111	StAUB2	0.813925	-0.008697
142	LiMo1	0.798846	-0.005359
32	NsMA4	0.795209	0.027877
164	NsMB5	0.795209	0.002527
28	NsMA2	0.795209	0.001553
236	StAUA3	0.795209	-0.019288
160	NsMB1	0.784585	0.024913
157	NsMA7	0.784585	0.010986
4	HAI1	0.784585	-0.000457
74	NsMZ1	0.784585	-0.003416
113	StAUB4	0.784585	-0.007433
124	z_control_PGK1	0.784585	-0.013251
193	SaGAL1	0.784585	-0.015377
154	NsMA4	0.784585	-0.018626
247	TB_ESAT6_2	0.784585	-0.02582
254	z_control_B2M1	0.784585	-0.029753
249	MTB2	0.784585	-0.047111
39	NsMA9	0.782882	-0.004601
95	Strep 1	0.781132	0.004496
155	NsMA5	0.781132	-0.004938
237	StAUA4	0.751781	0.01407
167	NsMCD1	0.751781	0.005593
21	LiMo4	0.751781	0.000405
6	HAI3	0.75	0.298182
176	NsML5	0.75	0.059589
133	HAI3	0.75	0.054028
233	StAU8	0.75	0.027878
203	SPne1	0.75	0.019688
183	NsMX2	0.75	0.009739
153	NsMA3	0.75	0.007691
143	LiMo2	0.75	0.00593
253	z_control_PGK1	0.75	0.002635
93	SPne8	0.75	0.000631
90	SPne5	0.75	0.000589
64	NsMX1	0.75	-0.000263
217	SPne8	0.75	-0.000391
127	Spotting Puffer	0.75	-0.000833
76	SaGAL2	0.75	-0.001428
147	LiMo6	0.75	-0.001916
29	NsMA3	0.75	-0.002168
83	SPne1	0.75	-0.002567
81	SaGAL7	0.75	-0.00318
144	LiMo3	0.75	-0.004344
117	TB_ESAT6_1	0.75	-0.007427
100	StAU3	0.75	-0.009001
136	HAI6	0.75	-0.010877
196	SaGAL2	0.75	-0.014257
222	StAU1	0.75	-0.023976
190	NsMY4	0.75	-0.028835
246	TB_ESAT6_1	0.75	-0.048459
14	HAIF2	0.676122	0.003612
56	NsML3	0.647258	-0.006436
89	SPne4	0.628543	0.008885
145	LiMo4	0.615984	0.062724
67	NsMX4	0.583333	0.078885
79	SaGAL5	0.583333	0.039402
171	NsMCD5	0.583333	0.016816
132	HAI2	0.534585	0.009422
77	SaGAL3	0.531132	0.013462
9	HAI6	0.25	0.154167
			0.0880028	0.537962
			0.22498	0.762942
			0.449959
			0.674939

## Sheet: Table 30
Spot ID	Substance	Confidence	Signal
86	SPne12	1	0.840955
206	SPne12	1	0.834737
155	NsMA5	1	0.832899
128	Biotin-Marke_2,5µM	1	0.818481
102	StAU5	1	0.814041
240	StAUB3	1	0.810889
112	StAUB3	1	0.798577
230	StAU5	1	0.789613
2	Biotin-Marke_2,5µM	1	0.781438
33	NsMA5	1	0.76165
199	SaGAL5	1	0.604738
79	SaGAL5	1	0.551302
59	NsMspp	1	0.300689
177	NsMspp	1	0.257356
122	MTB4	1	0.24555
133	HAI3	1	0.150635
87	SPne2	1	0.134489
84	SPne10	1	0.129078
156	NsMA6ROSO	1	0.116708
83	SPne1	1	0.115134
123	z_control_G6PD1	1	0.104283
209	SPne2	1	0.08709
57	NsML4	1	0.080356
13	HAIF1	1	0.076041
251	MTB4	1	0.063878
239	StAUB2	1	0.063802
204	SPne10	1	0.051416
176	NsML5	1	0.040348
98	StAU1	1	0.028729
55	NsML2	1	0.011064
213	SPne4	1	0.004283
96	Strep 2	1	0.004102
216	SPne7	1	0.002758
238	StAUB1	1	0.002456
110	StAUB1	1	0.000866
180	NsMW3	1	0.000298
196	SaGAL2	1	-0.001377
169	NsMCD3	1	-0.001644
93	SPne8	1	-0.001873
154	NsMA4	1	-0.001985
184	NsMX3	1	-0.002007
61	NsMW2	1	-0.002282
152	NsMA2	1	-0.002345
92	SPne7	1	-0.002409
74	NsMZ1	1	-0.002421
56	NsML3	1	-0.002461
168	NsMCD2	1	-0.002721
165	NsMB6	1	-0.003007
76	SaGAL2	1	-0.003448
40	NsMB1	1	-0.003547
215	SPne6	1	-0.003582
71	NsMY3	1	-0.003607
88	SPne3	1	-0.00361
153	NsMA3	1	-0.003766
77	SaGAL3	1	-0.003936
150	NsG1	1	-0.004088
75	SaGAL1	1	-0.00442
125	z_control_B2M1	1	-0.004726
67	NsMX4	1	-0.004829
201	SaGAL7	1	-0.004949
116	StAU11	1	-0.004976
95	Strep 1	1	-0.005331
109	StAUA4	1	-0.005474
148	Neiss 1	1	-0.005549
73	NsMY5	1	-0.00565
141	HAIF2	1	-0.006017
107	StAUA2	1	-0.006106
108	StAUA3	1	-0.006186
151	NsMA1	1	-0.006225
22	LiMo5	1	-0.006294
60	NsMW1	1	-0.006483
70	NsMY2	1	-0.007089
54	NsML1	1	-0.007221
89	SPne4	1	-0.007305
126	z_control_APRR5A	1	-0.007443
249	MTB2	1	-0.007529
26	NsG1	1	-0.007861
182	NsMX1	1	-0.00799
158	NsMA8	1	-0.007995
78	SaGAL4	1	-0.008113
94	SPne9	1	-0.008119
38	NsMA8	1	-0.008275
72	NsMY4	1	-0.00841
9	HAI6	1	-0.008584
104	StAU7	1	-0.008682
58	NsML5	1	-0.008855
181	NsMW4	1	-0.008967
32	NsMA4	1	-0.009283
118	TB_ESAT6_2	1	-0.009369
3	Spotting Puffer	1	-0.009446
115	StAU10	1	-0.009459
143	LiMo2	1	-0.009497
44	NsMB5	1	-0.009583
10	HAI7	1	-0.009631
69	NsMY1	1	-0.00982
138	HAIB1	1	-0.009912
7	HAI4	1	-0.009978
167	NsMCD1	1	-0.010226
53	NsMCD5	1	-0.010311
162	NsMB3	1	-0.010597
174	NsML3	1	-0.010732
217	SPne8	1	-0.010884
214	SPne5	1	-0.010918
63	NsMW4	1	-0.011243
197	SaGAL3	1	-0.011288
119	MTB1	1	-0.011447
200	SaGAL6	1	-0.011474
146	LiMo5	1	-0.011476
203	SPne1	1	-0.011701
245	StAU11	1	-0.012078
23	LiMo6	1	-0.012177
183	NsMX2	1	-0.012365
41	NsMB2	1	-0.012428
68	NsMX5	1	-0.01257
132	HAI2	1	-0.012708
91	SPne6	1	-0.012715
137	HAI7	1	-0.013484
62	NsMW3	1	-0.013543
29	NsMA3	1	-0.013552
80	SaGAL6	1	-0.014147
244	StAU10	1	-0.014402
142	LiMo1	1	-0.014775
48	NsMB7	1	-0.01557
202	SaGAL8	1	-0.015748
147	LiMo6	1	-0.016504
134	HAI4	1	-0.016564
131	HAI1	1	-0.016942
11	HAIB1	1	-0.016963
247	TB_ESAT6_2	1	-0.017022
120	MTB2	1	-0.017804
15	LiMo1	1	-0.018107
85	SPne11	1	-0.018172
12	HAIB2	1	-0.018417
121	MTB3	1	-0.018911
100	StAU3	1	-0.018973
14	HAIF2	1	-0.019416
124	z_control_PGK1	1	-0.019602
66	NsMX3	1	-0.020067
27	NsMA1	1	-0.020426
164	NsMB5	1	-0.020555
139	HAIB2	1	-0.020831
242	StAUB4	1	-0.020875
163	NsMB4	1	-0.021068
178	NsMW1	1	-0.021506
186	NsMX5	1	-0.022301
101	StAU4	1	-0.022305
193	SaGAL1	1	-0.02239
228	StAU3	1	-0.022556
179	NsMW2	1	-0.023012
145	LiMo4	1	-0.023884
45	NsMB6	1	-0.024026
51	NsMCD3	1	-0.024706
243	StAU9	1	-0.024852
82	SaGAL8	1	-0.026504
99	StAU2	1	-0.027256
37	NsMA7	1	-0.027653
157	NsMA7	1	-0.028081
225	StAU2	1	-0.028605
187	NsMY1	1	-0.028942
248	MTB1	1	-0.029493
198	SaGAL4	1	-0.029733
97	Strep 3	1	-0.031071
81	SaGAL7	1	-0.031104
113	StAUB4	1	-0.033371
171	NsMCD5	1	-0.033557
161	NsMB2	1	-0.036001
237	StAUA4	1	-0.036316
50	NsMCD2	1	-0.039134
220	Strep 2	1	-0.043544
65	NsMX2	1	-0.044355
172	NsML1	1	-0.044933
229	StAU4	1	-0.048024
190	NsMY4	1	-0.048222
49	NsMCD1	1	-0.053272
218	SPne9	1	-0.056088
205	SPne11	1	-0.075507
5	HAI2	1	-0.076156
250	MTB3	1	-0.081594
189	NsMY3	1	-0.085834
4	HAI1	1	-0.10284
17	LiMo2	1	-0.103958
236	StAUA3	1	-0.111482
21	LiMo4	1	-0.117917
219	Strep 1	1	-0.137976
188	NsMY2	1	-0.138209
20	LiMo3	1	-0.154748
235	StAUA2	1	-0.160475
175	NsML4	0.944444	0.057612
221	Strep 3	0.944444	0.057487
191	NsMY5	0.944444	0.037517
36	NsMA6ROSO	0.944444	0.023476
149	Neiss 2	0.940929	0.001273
103	StAU6	0.940929	-0.009188
114	StAU9	0.940929	-0.010965
233	StAU8	0.940929	-0.015346
192	NsMZ1	0.940929	-0.028554
212	SPne3	0.923888	-0.009804
105	StAU8	0.923888	-0.014096
160	NsMB1	0.923888	-0.024432
144	LiMo3	0.923888	-0.046559
222	StAU1	0.923888	-0.066594
52	NsMCD4	0.903991	-0.001827
159	NsMA9	0.903991	-0.015262
255	z_control_APRR5A	0.899396	-0.008769
166	NsMB7	0.87028	0.025207
39	NsMA9	0.866473	-0.013525
185	NsMX4	0.845028	0.022921
246	TB_ESAT6_1	0.845028	-0.033729
252	z_control_G6PD1	0.833333	0.065209
25	Neiss 2	0.833333	0.008844
6	HAI3	0.828654	0.040218
90	SPne5	0.828654	0.004425
232	StAU7	0.828654	-0.076086
28	NsMA2	0.819359	0.013141
127	Spotting Puffer	0.80461	0.021859
173	NsML2	0.80461	-0.091191
231	StAU6	0.785277	0.008877
111	StAUB2	0.785277	0.00879
64	NsMX1	0.785277	0.000474
24	Neiss 1	0.774263	0.005967
254	z_control_B2M1	0.757222	0.049943
117	TB_ESAT6_1	0.75	0.030185
234	StAUA1	0.75	-0.082009
42	NsMB3	0.723907	0.017462
8	HAI5	0.723907	-0.004135
136	HAI6	0.703613	0.108942
135	HAI5	0.690929	0.007883
253	z_control_PGK1	0.653991	0.077649
140	HAIF1	0.653991	0.04331
170	NsMCD4	0.649396	0.003656
43	NsMB4	0.583333	0.030631
106	StAUA1	0.262243	0.394772
			0.0365835	0.401345
			0.182381	0.583726
			0.364761
			0.547142

## Sheet: Table 31
Spot ID	Substance	Confidence	Signal
86	SPne12	1	0.867879
102	StAU5	1	0.866585
177	NsMspp	1	0.865827
2	Biotin-Marke_2,5µM	1	0.865554
122	MTB4	1	0.86375
59	NsMspp	1	0.859453
206	SPne12	1	0.858455
230	StAU5	1	0.84627
251	MTB4	1	0.839391
128	Biotin-Marke_2,5µM	1	0.832905
220	Strep 2	1	0.831262
96	Strep 2	1	0.831181
134	HAI4	1	0.816252
7	HAI4	1	0.805313
155	NsMA5	0.971993	0.791534
126	z_control_APRR5A	1	0.737689
240	StAUB3	1	0.728454
138	HAIB1	1	0.699358
250	MTB3	1	0.697131
112	StAUB3	1	0.690378
121	MTB3	1	0.683277
255	z_control_APRR5A	1	0.667728
11	HAIB1	1	0.646762
199	SaGAL5	1	0.507172
79	SaGAL5	1	0.473457
5	HAI2	0.5	0.370623
151	NsMA1	0.343144	0.353188
222	StAU1	0.51581	0.299443
33	NsMA5	0.971993	0.291066
150	NsG1	1	0.257592
242	StAUB4	0.302454	0.243243
39	NsMA9	0.552454	0.174946
243	StAU9	0.944444	0.144098
6	HAI3	0.858257	0.138279
252	z_control_G6PD1	1	0.132449
26	NsG1	1	0.125887
123	z_control_G6PD1	1	0.123233
62	NsMW3	0.653923	0.117287
32	NsMA4	0.668252	0.098165
125	z_control_B2M1	0.802454	0.093683
84	SPne10	1	0.092537
140	HAIF1	1	0.091483
204	SPne10	1	0.08496
156	NsMA6ROSO	1	0.061936
175	NsML4	1	0.05947
57	NsML4	1	0.049726
92	SPne7	0.725292	0.04021
54	NsML1	0.858503	0.036971
36	NsMA6ROSO	1	0.035512
61	NsMW2	0.858257	0.03423
70	NsMY2	0.790573	0.033739
41	NsMB2	0.776035	0.030097
249	MTB2	0.820589	0.029311
176	NsML5	0.608503	0.028699
13	HAIF1	0.780847	0.026089
67	NsMX4	0.667758	0.021087
209	SPne2	1	0.018851
3	Spotting Puffer	0.918252	0.013244
244	StAU10	1	0.012893
98	StAU1	0.75	0.01281
42	NsMB3	0.701634	0.012068
137	HAI7	0.802454	0.011609
114	StAU9	0.932477	0.009324
217	SPne8	0.88219	0.009292
185	NsMX4	1	0.00861
191	NsMY5	1	0.007838
202	SaGAL8	0.932477	0.006512
106	StAUA1	0.802454	0.006257
239	StAUB2	1	0.006071
9	HAI6	0.807504	0.005973
205	SPne11	0.909502	0.004117
174	NsML3	1	0.003871
238	StAUB1	1	0.003833
179	NsMW2	1	0.002902
236	StAUA3	0.932477	0.00281
40	NsMB1	0.858503	0.00219
216	SPne7	1	0.001872
173	NsML2	1	0.001841
196	SaGAL2	1	0.001722
188	NsMY2	1	0.001574
203	SPne1	1	0.000701
58	NsML5	1	0.000603
90	SPne5	1	0.000288
148	Neiss 1	1	-0.000162
23	LiMo6	1	-0.000185
73	NsMY5	1	-0.000444
27	NsMA1	0.581591	-0.000856
147	LiMo6	1	-0.000861
12	HAIB2	1	-0.000897
53	NsMCD5	1	-0.000989
165	NsMB6	1	-0.001003
213	SPne4	1	-0.001112
234	StAUA1	1	-0.001124
108	StAUA3	1	-0.00131
171	NsMCD5	1	-0.001382
10	HAI7	1	-0.00175
212	SPne3	1	-0.001857
111	StAUB2	1	-0.002025
89	SPne4	1	-0.002066
28	NsMA2	1	-0.002071
146	LiMo5	1	-0.002107
190	NsMY4	1	-0.002285
24	Neiss 1	1	-0.002287
52	NsMCD4	1	-0.002348
78	SaGAL4	1	-0.002462
25	Neiss 2	0.852225	-0.002547
71	NsMY3	1	-0.002643
189	NsMY3	1	-0.002663
51	NsMCD3	1	-0.002962
119	MTB1	1	-0.003012
38	NsMA8	1	-0.003141
80	SaGAL6	1	-0.00325
87	SPne2	1	-0.003312
88	SPne3	1	-0.003339
83	SPne1	1	-0.003356
20	LiMo3	0.88219	-0.00344
72	NsMY4	1	-0.003489
180	NsMW3	1	-0.003595
254	z_control_B2M1	1	-0.003913
50	NsMCD2	1	-0.00396
29	NsMA3	0.948462	-0.003966
105	StAU8	1	-0.004148
43	NsMB4	1	-0.004249
99	StAU2	1	-0.004256
15	LiMo1	0.88219	-0.004315
68	NsMX5	1	-0.004491
74	NsMZ1	0.918252	-0.004641
75	SaGAL1	0.901226	-0.004742
66	NsMX3	1	-0.005191
115	StAU10	1	-0.005666
104	StAU7	1	-0.005681
215	SPne6	1	-0.005827
81	SaGAL7	1	-0.005937
69	NsMY1	1	-0.006166
232	StAU7	1	-0.006231
166	NsMB7	1	-0.006275
201	SaGAL7	1	-0.0063
221	Strep 3	1	-0.006357
4	HAI1	1	-0.00637
117	TB_ESAT6_1	1	-0.006451
110	StAUB1	1	-0.006571
56	NsML3	1	-0.006683
103	StAU6	1	-0.006747
77	SaGAL3	1	-0.006844
93	SPne8	1	-0.006877
184	NsMX3	1	-0.006999
22	LiMo5	0.944444	-0.007008
183	NsMX2	1	-0.007052
116	StAU11	1	-0.007156
164	NsMB5	1	-0.007245
197	SaGAL3	1	-0.007437
85	SPne11	0.802454	-0.007582
139	HAIB2	1	-0.007623
55	NsML2	0.901226	-0.007649
100	StAU3	1	-0.007665
37	NsMA7	1	-0.007778
118	TB_ESAT6_2	1	-0.007794
91	SPne6	1	-0.007835
169	NsMCD3	1	-0.007951
21	LiMo4	0.843144	-0.008159
182	NsMX1	1	-0.008244
17	LiMo2	1	-0.00842
76	SaGAL2	1	-0.008595
159	NsMA9	0.75	-0.008875
170	NsMCD4	1	-0.009162
124	z_control_PGK1	1	-0.009272
132	HAI2	0.75	-0.009353
237	StAUA4	1	-0.009533
14	HAIF2	1	-0.009619
107	StAUA2	1	-0.009771
187	NsMY1	1	-0.009896
82	SaGAL8	1	-0.010576
228	StAU3	0.858503	-0.011247
141	HAIF2	1	-0.011251
120	MTB2	0.862697	-0.011341
44	NsMB5	1	-0.011386
181	NsMW4	1	-0.011516
144	LiMo3	0.834424	-0.011522
95	Strep 1	0.802454	-0.011594
101	StAU4	0.88219	-0.011718
253	z_control_PGK1	0.780847	-0.011733
60	NsMW1	1	-0.01187
94	SPne9	1	-0.012259
8	HAI5	1	-0.012341
65	NsMX2	0.913813	-0.012346
168	NsMCD2	1	-0.012469
153	NsMA3	1	-0.012547
161	NsMB2	1	-0.012565
225	StAU2	0.831591	-0.013121
186	NsMX5	1	-0.013224
131	HAI1	1	-0.013256
45	NsMB6	1	-0.013401
145	LiMo4	1	-0.014117
127	Spotting Puffer	0.852225	-0.014201
135	HAI5	1	-0.014406
109	StAUA4	0.913813	-0.014408
133	HAI3	0.948462	-0.014408
152	NsMA2	1	-0.01455
218	SPne9	0.694444	-0.014578
158	NsMA8	1	-0.014939
113	StAUB4	0.75	-0.014972
162	NsMB3	0.820589	-0.015019
160	NsMB1	0.901226	-0.015554
136	HAI6	1	-0.015705
247	TB_ESAT6_2	1	-0.015759
214	SPne5	1	-0.015793
167	NsMCD1	1	-0.016087
198	SaGAL4	1	-0.016258
64	NsMX1	0.932477	-0.016354
97	Strep 3	0.834424	-0.016796
200	SaGAL6	1	-0.017424
172	NsML1	1	-0.017721
63	NsMW4	0.843144	-0.017914
48	NsMB7	1	-0.018328
157	NsMA7	1	-0.018481
142	LiMo1	1	-0.018711
49	NsMCD1	0.834424	-0.020194
192	NsMZ1	0.901226	-0.020504
245	StAU11	0.780847	-0.021927
235	StAUA2	1	-0.022757
149	Neiss 2	1	-0.028553
163	NsMB4	0.834424	-0.02916
143	LiMo2	1	-0.029943
178	NsMW1	0.878619	-0.030674
154	NsMA4	0.552454	-0.033201
193	SaGAL1	1	-0.033822
248	MTB1	0.852225	-0.034123
231	StAU6	1	-0.045479
246	TB_ESAT6_1	0.802454	-0.05079
233	StAU8	0.901226	-0.054684
219	Strep 1	0.802454	-0.05595
229	StAU4	0.802454	-0.06391
			0.0923088	0.581487
			0.244589	0.826075
			0.489178
			0.733767

## Sheet: Table 32
Spot ID	Substance	Confidence	Signal
230	StAU5	1	0.869641
59	NsMspp	1	0.869197
220	Strep 2	1	0.84944
122	MTB4	1	0.839526
177	NsMspp	1	0.837392
206	SPne12	1	0.822671
128	Biotin-Marke_2,5µM	1	0.819001
96	Strep 2	1	0.818046
86	SPne12	1	0.810207
2	Biotin-Marke_2,5µM	1	0.809025
251	MTB4	1	0.796145
155	NsMA5	1	0.792593
240	StAUB3	1	0.766768
134	HAI4	1	0.766221
7	HAI4	1	0.747544
126	z_control_APRR5A	1	0.726487
255	z_control_APRR5A	1	0.72152
138	HAIB1	1	0.720765
102	StAU5	1	0.716262
112	StAUB3	1	0.712382
121	MTB3	1	0.669621
250	MTB3	1	0.650533
11	HAIB1	1	0.641905
33	NsMA5	1	0.624133
125	z_control_B2M1	1	0.620797
254	z_control_B2M1	1	0.563732
199	SaGAL5	1	0.550389
79	SaGAL5	1	0.541855
229	StAU4	0.422593	0.473443
132	HAI2	0.457926	0.317953
247	TB_ESAT6_2	1	0.261369
162	NsMB3	0.75	0.261069
150	NsG1	0.833542	0.246344
180	NsMW3	1	0.210647
114	StAU9	1	0.20735
48	NsMB7	0.339259	0.201156
178	NsMW1	1	0.186873
200	SaGAL6	0.371073	0.167002
176	NsML5	1	0.143565
62	NsMW3	1	0.139803
179	NsMW2	1	0.137526
60	NsMW1	1	0.137187
118	TB_ESAT6_2	1	0.134975
248	MTB1	0.75	0.12952
123	z_control_G6PD1	1	0.125227
252	z_control_G6PD1	1	0.12412
61	NsMW2	1	0.12239
15	LiMo1	0.400687	0.121264
243	StAU9	1	0.114763
26	NsG1	0.833542	0.112821
181	NsMW4	1	0.107162
175	NsML4	1	0.083648
156	NsMA6ROSO	1	0.08342
140	HAIF1	1	0.080874
204	SPne10	0.839259	0.072683
13	HAIF1	1	0.071985
151	NsMA1	0.621073	0.069449
42	NsMB3	0.75	0.067862
231	StAU6	1	0.063023
94	SPne9	0.904645	0.057029
63	NsMW4	1	0.055358
225	StAU2	0.621073	0.05291
101	StAU4	0.75	0.047187
58	NsML5	1	0.041332
36	NsMA6ROSO	1	0.040351
84	SPne10	1	0.032633
218	SPne9	0.67446	0.028126
239	StAUB2	1	0.028055
192	NsMZ1	1	0.024321
191	NsMY5	0.650069	0.023701
198	SaGAL4	0.707926	0.021841
222	StAU1	1	0.021071
233	StAU8	0.909358	0.019157
57	NsML4	1	0.01751
185	NsMX4	0.867282	0.016245
190	NsMY4	0.891282	0.015388
103	StAU6	0.817353	0.013042
235	StAUA2	0.817353	0.010434
245	StAU11	0.941431	0.010099
219	Strep 1	0.78642	0.009695
133	HAI3	1	0.007294
95	Strep 1	0.941431	0.007239
6	HAI3	1	0.005417
189	NsMY3	1	0.005319
147	LiMo6	1	0.002779
253	z_control_PGK1	1	0.001035
3	Spotting Puffer	1	-0.000564
232	StAU7	1	-0.000822
111	StAUB2	0.871073	-0.001859
246	TB_ESAT6_1	0.621073	-0.002126
116	StAU11	1	-0.002364
4	HAI1	0.891282	-0.003919
244	StAU10	0.941431	-0.005545
209	SPne2	1	-0.006289
107	StAUA2	1	-0.006415
197	SaGAL3	1	-0.00706
148	Neiss 1	1	-0.007393
135	HAI5	1	-0.007832
234	StAUA1	1	-0.007964
228	StAU3	1	-0.008054
87	SPne2	1	-0.008371
117	TB_ESAT6_1	1	-0.008492
214	SPne5	1	-0.008534
115	StAU10	1	-0.009134
144	LiMo3	0.941431	-0.009405
110	StAUB1	1	-0.009676
124	z_control_PGK1	1	-0.009901
27	NsMA1	0.909358	-0.010012
212	SPne3	1	-0.010605
74	NsMZ1	0.904645	-0.01061
170	NsMCD4	0.941431	-0.010736
55	NsML2	1	-0.010766
196	SaGAL2	1	-0.010944
237	StAUA4	1	-0.011056
69	NsMY1	1	-0.011349
217	SPne8	1	-0.011669
119	MTB1	0.891282	-0.011751
100	StAU3	1	-0.011889
92	SPne7	1	-0.012115
8	HAI5	1	-0.012218
152	NsMA2	1	-0.012511
142	LiMo1	0.75	-0.013266
216	SPne7	1	-0.013267
163	NsMB4	0.856327	-0.01369
141	HAIF2	0.817353	-0.013819
236	StAUA3	1	-0.014185
85	SPne11	1	-0.014559
24	Neiss 1	1	-0.014744
25	Neiss 2	1	-0.014829
145	LiMo4	1	-0.015154
88	SPne3	1	-0.015616
109	StAUA4	1	-0.01576
99	StAU2	1	-0.015941
29	NsMA3	1	-0.016143
136	HAI6	1	-0.01623
77	SaGAL3	1	-0.016318
89	SPne4	1	-0.017027
14	HAIF2	1	-0.017041
22	LiMo5	1	-0.017075
139	HAIB2	1	-0.017215
159	NsMA9	1	-0.017337
72	NsMY4	1	-0.017471
53	NsMCD5	1	-0.017675
203	SPne1	1	-0.018164
137	HAI7	1	-0.018286
73	NsMY5	1	-0.018496
215	SPne6	1	-0.018803
75	SaGAL1	1	-0.019102
71	NsMY3	1	-0.019121
106	StAUA1	1	-0.019274
68	NsMX5	1	-0.019276
38	NsMA8	1	-0.019326
76	SaGAL2	1	-0.01936
93	SPne8	1	-0.019405
21	LiMo4	1	-0.019935
70	NsMY2	1	-0.020032
67	NsMX4	1	-0.020147
91	SPne6	1	-0.020244
120	MTB2	1	-0.020364
5	HAI2	0.75	-0.020514
23	LiMo6	1	-0.020563
164	NsMB5	1	-0.020718
104	StAU7	1	-0.020981
193	SaGAL1	1	-0.021333
41	NsMB2	1	-0.021396
158	NsMA8	1	-0.021528
98	StAU1	1	-0.022145
54	NsML1	1	-0.022149
174	NsML3	1	-0.022665
45	NsMB6	1	-0.023275
205	SPne11	1	-0.023296
9	HAI6	1	-0.023431
52	NsMCD4	1	-0.0236
12	HAIB2	1	-0.023783
113	StAUB4	1	-0.023815
105	StAU8	1	-0.023941
78	SaGAL4	1	-0.023975
28	NsMA2	1	-0.024518
188	NsMY2	1	-0.024582
127	Spotting Puffer	1	-0.025012
43	NsMB4	1	-0.025376
153	NsMA3	1	-0.025642
213	SPne4	1	-0.025765
201	SaGAL7	1	-0.025787
44	NsMB5	1	-0.025816
187	NsMY1	1	-0.026095
202	SaGAL8	1	-0.026412
173	NsML2	1	-0.026638
165	NsMB6	1	-0.026831
221	Strep 3	1	-0.027137
238	StAUB1	1	-0.027274
131	HAI1	0.867282	-0.027532
10	HAI7	1	-0.027631
20	LiMo3	1	-0.027855
83	SPne1	1	-0.027992
168	NsMCD2	1	-0.028086
37	NsMA7	1	-0.028294
90	SPne5	1	-0.028423
56	NsML3	1	-0.029607
166	NsMB7	0.75	-0.030196
157	NsMA7	1	-0.030817
39	NsMA9	1	-0.030821
167	NsMCD1	1	-0.032811
40	NsMB1	1	-0.033434
108	StAUA3	1	-0.03391
172	NsML1	1	-0.033976
65	NsMX2	1	-0.034192
51	NsMCD3	1	-0.034679
50	NsMCD2	1	-0.034833
80	SaGAL6	1	-0.035739
49	NsMCD1	1	-0.036293
154	NsMA4	1	-0.036824
81	SaGAL7	1	-0.037432
186	NsMX5	1	-0.038903
17	LiMo2	1	-0.039005
182	NsMX1	1	-0.039006
64	NsMX1	1	-0.03954
143	LiMo2	1	-0.040985
242	StAUB4	1	-0.041445
184	NsMX3	1	-0.042667
183	NsMX2	1	-0.044373
97	Strep 3	1	-0.045445
169	NsMCD3	1	-0.047116
66	NsMX3	1	-0.048142
249	MTB2	1	-0.048657
149	Neiss 2	1	-0.0491
82	SaGAL8	1	-0.049375
171	NsMCD5	1	-0.05369
32	NsMA4	1	-0.056077
160	NsMB1	1	-0.057909
146	LiMo5	0.805673	-0.057947
161	NsMB2	1	-0.060484
			0.0980774	0.597099
			0.249511	0.846611
			0.499022
			0.748533

## Sheet: Table 33
Spot ID	Substance	Confidence	Signal
2	Biotin-Marke_2,5µM	1	0.865818
230	StAU5	1	0.846209
206	SPne12	1	0.831662
177	NsMspp	1	0.824213
122	MTB4	1	0.824164
59	NsMspp	1	0.81732
86	SPne12	1	0.815938
128	Biotin-Marke_2,5µM	1	0.806133
96	Strep 2	1	0.785965
251	MTB4	1	0.785508
220	Strep 2	1	0.780578
155	NsMA5	1	0.778597
134	HAI4	1	0.775449
102	StAU5	1	0.77131
33	NsMA5	1	0.745985
240	StAUB3	1	0.695472
7	HAI4	1	0.658393
112	StAUB3	1	0.649492
90	SPne5	1	0.625165
214	SPne5	1	0.566373
138	HAIB1	1	0.542337
199	SaGAL5	1	0.50763
89	SPne4	1	0.452279
250	MTB3	1	0.448467
255	z_control_APRR5A	1	0.385863
126	z_control_APRR5A	1	0.383921
79	SaGAL5	1	0.381176
121	MTB3	1	0.353373
11	HAIB1	1	0.338407
213	SPne4	1	0.328481
20	LiMo3	0.591548	0.26189
123	z_control_G6PD1	1	0.146619
17	LiMo2	0.393165	0.098441
21	LiMo4	0.869916	0.097632
43	NsMB4	0.5	0.079453
148	Neiss 1	0.675471	0.057
150	NsG1	1	0.038998
13	HAIF1	0.817376	0.034295
140	HAIF1	1	0.008226
6	HAI3	1	0.004445
3	Spotting Puffer	0.906263	0.001795
156	NsMA6ROSO	1	3.9e-05
55	NsML2	0.817376	-0.00534
4	HAI1	1	-0.008584
5	HAI2	1	-0.01191
22	LiMo5	0.750027	-0.0156
50	NsMCD2	1	-0.018153
252	z_control_G6PD1	1	-0.028075
49	NsMCD1	0.883837	-0.03747
168	NsMCD2	1	-0.037476
151	NsMA1	1	-0.038909
32	NsMA4	1	-0.041174
145	LiMo4	1	-0.043001
136	HAI6	1	-0.046651
65	NsMX2	1	-0.046834
247	TB_ESAT6_2	1	-0.047577
153	NsMA3	1	-0.048223
169	NsMCD3	1	-0.049123
200	SaGAL6	1	-0.052961
127	Spotting Puffer	0.906263	-0.053831
12	HAIB2	1	-0.055106
15	LiMo1	1	-0.055198
137	HAI7	1	-0.055786
139	HAIB2	1	-0.05619
152	NsMA2	1	-0.060402
170	NsMCD4	1	-0.060771
135	HAI5	1	-0.062054
232	StAU7	1	-0.063124
171	NsMCD5	1	-0.06841
48	NsMB7	1	-0.068505
154	NsMA4	1	-0.072379
36	NsMA6ROSO	1	-0.073534
161	NsMB2	1	-0.073577
120	MTB2	1	-0.073877
209	SPne2	1	-0.075414
64	NsMX1	1	-0.076994
244	StAU10	1	-0.077099
119	MTB1	1	-0.079326
166	NsMB7	1	-0.080166
216	SPne7	1	-0.083472
246	TB_ESAT6_1	1	-0.084117
149	Neiss 2	1	-0.084881
184	NsMX3	1	-0.085389
242	StAUB4	1	-0.085777
113	StAUB4	1	-0.086261
167	NsMCD1	1	-0.088755
193	SaGAL1	1	-0.089567
183	NsMX2	1	-0.091962
245	StAU11	1	-0.092198
26	NsG1	0.925471	-0.09351
243	StAU9	1	-0.094798
133	HAI3	1	-0.098669
225	StAU2	1	-0.098709
66	NsMX3	1	-0.098988
72	NsMY4	1	-0.10165
248	MTB1	0.925471	-0.102273
176	NsML5	1	-0.103051
51	NsMCD3	1	-0.10457
191	NsMY5	1	-0.109912
24	Neiss 1	1	-0.111749
192	NsMZ1	1	-0.112387
231	StAU6	1	-0.113543
87	SPne2	1	-0.113792
175	NsML4	1	-0.117335
71	NsMY3	1	-0.120697
201	SaGAL7	1	-0.123788
239	StAUB2	1	-0.12692
10	HAI7	1	-0.127419
118	TB_ESAT6_2	1	-0.130003
132	HAI2	1	-0.131148
124	z_control_PGK1	1	-0.133613
80	SaGAL6	1	-0.134035
14	HAIF2	1	-0.134176
222	StAU1	1	-0.136708
8	HAI5	1	-0.141628
215	SPne6	1	-0.142853
253	z_control_PGK1	1	-0.143396
27	NsMA1	1	-0.14354
73	NsMY5	1	-0.14796
160	NsMB1	1	-0.148041
9	HAI6	1	-0.148847
84	SPne10	1	-0.150404
111	StAUB2	1	-0.150679
114	StAU9	1	-0.15251
54	NsML1	1	-0.1545
254	z_control_B2M1	1	-0.154805
190	NsMY4	1	-0.155665
182	NsMX1	1	-0.155759
249	MTB2	1	-0.156291
61	NsMW2	1	-0.156605
131	HAI1	1	-0.158619
88	SPne3	1	-0.159911
63	NsMW4	1	-0.160456
146	LiMo5	1	-0.160613
162	NsMB3	0.906263	-0.163785
57	NsML4	1	-0.163909
165	NsMB6	1	-0.164149
78	SaGAL4	1	-0.168289
95	Strep 1	1	-0.169048
238	StAUB1	1	-0.170064
117	TB_ESAT6_1	1	-0.170928
198	SaGAL4	1	-0.171364
103	StAU6	0.906263	-0.173321
69	NsMY1	1	-0.173863
228	StAU3	1	-0.174096
97	Strep 3	1	-0.175782
221	Strep 3	1	-0.176041
56	NsML3	1	-0.178273
178	NsMW1	1	-0.178375
70	NsMY2	1	-0.178702
25	Neiss 2	1	-0.181877
229	StAU4	1	-0.182157
28	NsMA2	1	-0.182605
81	SaGAL7	1	-0.18367
29	NsMA3	1	-0.183926
53	NsMCD5	1	-0.186374
110	StAUB1	1	-0.187416
196	SaGAL2	1	-0.189009
38	NsMA8	1	-0.18909
45	NsMB6	1	-0.19153
233	StAU8	1	-0.195652
37	NsMA7	1	-0.197232
68	NsMX5	1	-0.198539
106	StAUA1	1	-0.201978
40	NsMB1	1	-0.201995
44	NsMB5	1	-0.203748
147	LiMo6	1	-0.20393
143	LiMo2	1	-0.204722
205	SPne11	1	-0.205474
116	StAU11	1	-0.206824
185	NsMX4	1	-0.207349
173	NsML2	1	-0.20804
85	SPne11	1	-0.209266
189	NsMY3	1	-0.209457
235	StAUA2	1	-0.209475
94	SPne9	1	-0.209514
217	SPne8	1	-0.210053
23	LiMo6	1	-0.21169
144	LiMo3	0.75	-0.213311
115	StAU10	1	-0.213823
212	SPne3	1	-0.214371
237	StAUA4	1	-0.214488
42	NsMB3	1	-0.214958
67	NsMX4	1	-0.21558
91	SPne6	1	-0.219444
179	NsMW2	1	-0.220341
62	NsMW3	1	-0.222596
181	NsMW4	1	-0.225301
197	SaGAL3	1	-0.225799
236	StAUA3	1	-0.22581
141	HAIF2	1	-0.226133
163	NsMB4	1	-0.226915
202	SaGAL8	1	-0.230473
82	SaGAL8	1	-0.231218
180	NsMW3	1	-0.232529
39	NsMA9	1	-0.235537
98	StAU1	1	-0.236554
41	NsMB2	1	-0.23729
74	NsMZ1	1	-0.238528
101	StAU4	1	-0.23889
234	StAUA1	1	-0.240832
164	NsMB5	1	-0.241198
105	StAU8	1	-0.243386
218	SPne9	1	-0.245884
52	NsMCD4	1	-0.246961
142	LiMo1	1	-0.247138
104	StAU7	1	-0.248722
204	SPne10	1	-0.248996
107	StAUA2	1	-0.253974
172	NsML1	1	-0.256059
219	Strep 1	1	-0.257561
186	NsMX5	1	-0.260074
125	z_control_B2M1	1	-0.261076
60	NsMW1	1	-0.263723
108	StAUA3	1	-0.263932
58	NsML5	1	-0.271855
99	StAU2	1	-0.276456
83	SPne1	1	-0.278086
75	SaGAL1	1	-0.278097
100	StAU3	1	-0.27991
203	SPne1	1	-0.283194
77	SaGAL3	1	-0.283501
174	NsML3	1	-0.291561
92	SPne7	1	-0.2924
188	NsMY2	1	-0.294331
159	NsMA9	1	-0.295789
158	NsMA8	1	-0.306292
187	NsMY1	1	-0.313121
157	NsMA7	1	-0.323199
93	SPne8	1	-0.324528
109	StAUA4	1	-0.333876
76	SaGAL2	1	-0.339449
			-0.0457536	0.532237
			0.288996	0.821233
			0.577991
			0.866987

## Sheet: Table 34
Spot ID	Substance	Confidence	Signal
2	Biotin-Marke_2,5µM	1	0.894559
177	NsMspp	1	0.892663
102	StAU5	1	0.890964
128	Biotin-Marke_2,5µM	1	0.885897
59	NsMspp	1	0.866924
251	MTB4	1	0.861435
122	MTB4	1	0.851177
86	SPne12	1	0.838302
206	SPne12	1	0.837866
155	NsMA5	1	0.837412
230	StAU5	1	0.834361
112	StAUB3	1	0.830743
240	StAUB3	1	0.820405
96	Strep 2	1	0.804332
220	Strep 2	1	0.774503
33	NsMA5	1	0.774493
146	LiMo5	1	0.609687
22	LiMo5	1	0.543005
114	StAU9	1	0.422888
199	SaGAL5	1	0.403509
134	HAI4	1	0.381238
111	StAUB2	1	0.331565
243	StAU9	1	0.324019
107	StAUA2	1	0.298182
79	SaGAL5	1	0.267813
239	StAUB2	1	0.253816
7	HAI4	1	0.243929
238	StAUB1	1	0.233648
106	StAUA1	1	0.213766
97	Strep 3	0.75	0.192704
50	NsMCD2	0.541584	0.187539
235	StAUA2	1	0.16688
13	HAIF1	0.75	0.154167
14	HAIF2	0.75	0.146156
138	HAIB1	1	0.127704
113	StAUB4	0.694444	0.123006
176	NsML5	0.75	0.122984
81	SaGAL7	1	0.106283
192	NsMZ1	0.75	0.105129
65	NsMX2	1	0.098065
162	NsMB3	0.75	0.0934
63	NsMW4	1	0.088574
11	HAIB1	1	0.080656
95	Strep 1	1	0.078885
98	StAU1	1	0.07228
254	z_control_B2M1	0.75	0.071064
121	MTB3	1	0.067929
175	NsML4	0.75	0.066495
149	Neiss 2	0.944444	0.062724
234	StAUA1	0.944444	0.059589
66	NsMX3	0.866102	0.058124
160	NsMB1	0.694444	0.054028
145	LiMo4	0.75	0.05109
219	Strep 1	0.944444	0.050823
82	SaGAL8	0.921657	0.050085
212	SPne3	0.75	0.04849
143	LiMo2	0.833333	0.039402
110	StAUB1	1	0.038611
191	NsMY5	0.75	0.032947
49	NsMCD1	1	0.031996
25	Neiss 2	0.833333	0.030662
180	NsMW3	0.833333	0.027878
48	NsMB7	0.572654	0.027877
255	z_control_APRR5A	1	0.026598
196	SaGAL2	0.694444	0.024913
32	NsMA4	0.777315	0.023434
15	LiMo1	0.810553	0.019688
250	MTB3	0.878864	0.019117
187	NsMY1	0.763728	0.018088
119	MTB1	1	0.017484
136	HAI6	1	0.016816
80	SaGAL6	0.884347	0.014887
140	HAIF1	0.75	0.01407
64	NsMX1	0.822654	0.013593
186	NsMX5	0.921657	0.013462
3	Spotting Puffer	1	0.011275
156	NsMA6ROSO	1	0.010986
185	NsMX4	0.747243	0.010884
123	z_control_G6PD1	0.878864	0.010414
127	Spotting Puffer	0.72176	0.010266
184	NsMX3	1	0.009739
151	NsMA1	1	0.009579
197	SaGAL3	1	0.009422
181	NsMW4	1	0.009286
137	HAI7	1	0.008892
182	NsMX1	1	0.008885
135	HAI5	1	0.008803
120	MTB2	1	0.008573
188	NsMY2	1	0.007691
183	NsMX2	1	0.007051
89	SPne4	1	0.007045
150	NsG1	1	0.006989
157	NsMA7	1	0.006948
201	SaGAL7	1	0.00593
205	SPne11	1	0.005907
167	NsMCD1	1	0.005664
217	SPne8	1	0.005593
218	SPne9	1	0.00551
159	NsMA9	1	0.005385
200	SaGAL6	1	0.005015
216	SPne7	1	0.004982
88	SPne3	1	0.004777
153	NsMA3	1	0.004671
215	SPne6	1	0.004608
104	StAU7	1	0.004496
29	NsMA3	1	0.003839
168	NsMCD2	0.75	0.003612
202	SaGAL8	1	0.003595
166	NsMB7	1	0.003408
139	HAIB2	1	0.003407
253	z_control_PGK1	1	0.002635
209	SPne2	1	0.002527
169	NsMCD3	1	0.002261
171	NsMCD5	1	0.002065
214	SPne5	1	0.001963
152	NsMA2	1	0.001954
170	NsMCD4	1	0.00181
161	NsMB2	1	0.001612
105	StAU8	1	0.001553
198	SaGAL4	1	0.001453
12	HAIB2	1	0.001369
172	NsML1	1	0.00088
154	NsMA4	1	0.000631
231	StAU6	1	0.000589
204	SPne10	1	0.000506
173	NsML2	1	0.000417
144	LiMo3	1	0.000405
232	StAU7	1	0.000386
141	HAIF2	1	-0.00013
252	z_control_G6PD1	0.75	-0.000189
9	HAI6	1	-0.000201
165	NsMB6	1	-0.000225
8	HAI5	1	-0.000263
213	SPne4	1	-0.000287
4	HAI1	1	-0.000391
24	Neiss 1	1	-0.000457
17	LiMo2	1	-0.000512
248	MTB1	1	-0.000601
5	HAI2	1	-0.000679
124	z_control_PGK1	1	-0.000788
6	HAI3	1	-0.000791
62	NsMW3	1	-0.000833
246	TB_ESAT6_1	1	-0.00107
20	LiMo3	1	-0.001106
233	StAU8	1	-0.001107
84	SPne10	1	-0.001287
27	NsMA1	1	-0.001428
26	NsG1	1	-0.001524
249	MTB2	1	-0.001557
73	NsMY5	1	-0.001638
51	NsMCD3	1	-0.001802
247	TB_ESAT6_2	1	-0.001916
10	HAI7	1	-0.002116
90	SPne5	1	-0.002168
245	StAU11	1	-0.002297
126	z_control_APRR5A	1	-0.002348
36	NsMA6ROSO	1	-0.002356
189	NsMY3	1	-0.002435
21	LiMo4	1	-0.002484
61	NsMW2	1	-0.002484
117	TB_ESAT6_1	1	-0.002564
244	StAU10	1	-0.002567
103	StAU6	0.878864	-0.002649
193	SaGAL1	1	-0.003152
99	StAU2	1	-0.00318
57	NsML4	1	-0.003199
28	NsMA2	1	-0.003286
158	NsMA8	1	-0.003414
225	StAU2	1	-0.003416
67	NsMX4	1	-0.003507
164	NsMB5	1	-0.003652
42	NsMB3	1	-0.003909
108	StAUA3	1	-0.004104
228	StAU3	1	-0.004214
131	HAI1	1	-0.004344
76	SaGAL2	1	-0.004601
83	SPne1	1	-0.004687
242	StAUB4	0.75	-0.004795
72	NsMY4	1	-0.004938
229	StAU4	1	-0.00498
116	StAU11	1	-0.005218
23	LiMo6	1	-0.005359
45	NsMB6	1	-0.00563
43	NsMB4	1	-0.00571
44	NsMB5	1	-0.005789
58	NsML5	1	-0.005932
92	SPne7	1	-0.005946
37	NsMA7	1	-0.006111
94	SPne9	1	-0.006129
142	LiMo1	1	-0.006184
118	TB_ESAT6_2	1	-0.006436
148	Neiss 1	1	-0.006495
133	HAI3	1	-0.006908
100	StAU3	1	-0.007346
77	SaGAL3	1	-0.007427
101	StAU4	1	-0.007433
60	NsMW1	1	-0.007736
56	NsML3	1	-0.00794
87	SPne2	1	-0.008611
115	StAU10	1	-0.008697
132	HAI2	1	-0.008924
40	NsMB1	1	-0.009001
74	NsMZ1	1	-0.009368
93	SPne8	1	-0.009565
75	SaGAL1	1	-0.010061
41	NsMB2	1	-0.010877
55	NsML2	1	-0.011368
39	NsMA9	1	-0.012234
91	SPne6	1	-0.013251
109	StAUA4	1	-0.014257
78	SaGAL4	1	-0.014618
38	NsMA8	1	-0.014804
203	SPne1	1	-0.015377
178	NsMW1	1	-0.015785
125	z_control_B2M1	1	-0.015951
237	StAUA4	1	-0.017296
190	NsMY4	1	-0.017398
179	NsMW2	1	-0.017712
68	NsMX5	1	-0.018626
71	NsMY3	1	-0.018982
221	Strep 3	1	-0.019288
163	NsMB4	1	-0.020439
147	LiMo6	1	-0.02386
54	NsML1	1	-0.023976
85	SPne11	1	-0.02582
222	StAU1	0.921657	-0.028835
52	NsMCD4	1	-0.029753
69	NsMY1	1	-0.029973
53	NsMCD5	1	-0.030102
174	NsML3	1	-0.047111
236	StAUA3	1	-0.048459
70	NsMY2	1	-0.060224
			0.0880028	0.537962
			0.22498	0.762942
			0.449959
			0.674939

[truncated: 11 more sheets: Table 35, Table 36, Table 37, Table 38, Table 39, Table 40, Table 41, Table 42, Table 43, Table 44, Table 45]
