# Supplementary material for: Development and Assessment of a Diagnostic DNA Oligonucleotide Microarray for Detection and Typing of Meningitis-Associated Bacterial Species
Source: High Throughput. 2018 Oct 16;7(4):32. doi: 10.3390/ht7040032 (PMC6306750; doi:10.3390/ht7040032)
Supplement: Supplementary file 1 [file high-throughput-07-00032-s001.zip › Supplementary Material S5.xls]

## Sheet: Table S6
All normalised Cy3 Fluorescence intensity values
	H. influenzae HPA	H. influenzae Hi2	L. monocytogenes	S.pneumoniae NCTC07465	S. agalactiae Sa1	St.aureus EMRSA-16	St.aureus NCTC29213	N. meningitidis Z5005	N. meningitidis Z4673	N. meningitidis Z8948	N. meningitidis Z6904	N. meningitidis NCTC9714	N. meningitidis NCTC11423	N. meningitidis NCTC11424	N. meningitidis NCTC10790	N. meningitidis NCTC10791	N. meningitidis NCTC 10792	N. meningitidis NCTC10793	N. meningitidis NCTC13152	N. meningitidis NCTC13198	N. meningitidis NCTC13214	N. meningitidis NCTC13218	N. meningitidis NCTC13223	N. meningitidis NCTC13225	N. meningitidis NCTC13248	N. meningitidis NCTC13273	N. meningitidis NCTC 13275	N. lactamica HPA1	N. lactamica Y92-1009	N. lactamica 020-06	N. flavescens
HAI1	9534.83	4001.74	157.161	3736.93	484.6	59.247	85.58	83.119	179.826	103.542	132.651	129.445	87.588	203.631	163.692	81.149	228.758	95.267	482.587	239.924	328.452	468.976	62.215	449.878	978.986	102.725	71.484	104.182	124.243	113.122	77.286
HAI2	13272.5	1519.88	36.35	33.635	46.682	82.114	31.325	261.39	391.349	202.422	182.234	70.209	30.426	47.903	148.429	31.344	57.244	28.975	123.017	119.106	72.258	252.356	33.617	57.615	45.113	64.337	18.03	256.074	227.028	427.38	566.17
HAI3	12587.7	5686.94	656.622	572.286	351.601	136.905	131.005	13055.9	17526.2	23529.1	16939.5	7340.07	4144.55	3563.09	5617.58	3690.5	8388.32	5775.92	16256.7	7569.88	14977.7	24116.2	2248.64	11046.7	11095.7	3055.56	2164.88	3994.69	557.417	2286.86	2104.64
HAI4	15240.8	10031.6	426.729	275.294	561.296	302.378	38.165	594.544	213.591	414.782	257.311	95.83	104.965	98.502	132.439	123.138	132.213	74.798	87.905	262.397	405.149	276.26	84.641	298.218	519.433	130.073	202.779	324.457	169.18	162.543	322.536
HAI5	15878.3	10517.1	18.925	22.003	16.907	21.172	33.959	184.182	163.737	133.578	153.517	7.26	5.841	7.381	6.975	9.007	12.127	24.39	62.146	65.27	48.447	150.079	4.909	16.477	50.888	3.121	6.043	161.056	165.987	203.584	559.738
HAI6	11290.8	6207.02	16.978	21.312	19.921	26.721	17.83	153.198	93.532	171.6	184.035	21.489	21.365	23.289	19.176	4.909	22.541	32.086	44.04	73.827	125.286	49.184	7.804	38.153	48.54	8.79	20.891	336.343	182.572	352.433	491.4
HAI7	39125.1	9547.06	352.611	1571.01	2070.06	381.653	298.258	164.935	232.276	216.435	374.929	60.359	77.839	86.845	113.905	112.733	169.244	74.572	128.223	150.8	87.681	176.167	92.92	281.889	210.294	74.565	65.547	276.408	175.251	902.009	612.948
HAIB1	194.046	385.081	298.94	1470.24	267.141	181.384	286.44	44104.8	30033.2	8635.78	18288.9	9009.42	2090.28	3851.62	5477.05	2988.38	15250.1	9468.82	23242.5	8184.81	31911.9	33293.2	3086.21	16601.3	15723.7	3726.98	3437.29	1429.42	7002.54	1515.7	1007.91
HAIB2	128.255	156.24	627.169	805.53	647.917	332.023	169.805	2708.06	1656.17	2582.95	12625.8	608.473	633.502	230.858	546.9	616.121	1835.43	160.96	2769.27	978.58	781.353	2412.2	249.551	1454.31	1843.52	582.772	563.186	373.546	214.297	476.846	695.645
HAIF1	134.452	117.09	186.079	137.207	314.633	42.459	21.524	6286.75	4852.53	150.947	7781.69	64.715	59.018	77.708	43.678	70.268	121.511	36.898	115.948	179.3	414.235	916.862	42.263	253.885	210.23	87.874	58.39	337.741	103.916	1209.9	152.866
HAIF2	121.761	93.49	458.923	121.656	443.255	128.344	30.581	213.299	936.886	184.796	148.019	181.228	105.345	299.89	200.284	270.604	303.914	346.728	773.853	570.683	920.435	204.855	138.771	983.895	1021.59	144.028	161.186	212.955	144.704	184.988	574.836
LiMo1	18.707	12.707	1800.55	16.492	20.911	21.859	13.42	152.265	111.835	125.992	167.175	8.448	6.271	5.594	5.811	2.731	16.165	19.977	70.738	67.731	62.822	37.666	1.933	32.19	26.918	9.615	10.522	114.77	90.414	213.759	266.696
LiMo2	195.908	122.716	4330.49	204.026	316.434	138.569	46.195	106.011	97.899	151.463	1372.94	42.396	16.343	29.282	28.587	48.954	86.064	49.102	154.912	70.727	117.582	56.922	50.164	33.531	39.375	38.087	39.773	235.189	158.247	162.182	320.132
LiMo3	1096.42	942.315	5855.33	647.47	539.959	507.964	156.506	438.058	21450.5	25433.6	544.867	100.902	117.268	84.003	80.555	195.485	315.874	77.795	467.708	495.463	652.049	474.412	125.691	3235.67	4041.52	151.848	196.11	41237.8	198.898	259.405	326.049
LiMo4	233.425	373.414	12196.5	252.381	488.666	242.089	51.189	184.037	240.282	378.652	135.245	194.896	119.373	114.042	161.275	142.835	361.755	169.079	668.327	685.585	443.795	660.895	105.696	1608.26	2400.94	236.834	154.921	366.102	211.543	392.931	816.243
LiMo5	51.721	60.612	2810.76	44.537	29.148	34.474	32.315	9756.83	283.424	246.061	1317.21	20.419	19.571	32.138	39.789	44.944	179.298	41.422	99.454	119.142	133.914	131.241	38.644	650.271	443.42	39.3	38.518	296.168	356.535	292.706	361.279
LiMo6	41.594	40.693	8930.47	116.68	104.403	101.839	33.895	157.243	211.385	139.951	183.628	31.497	15.797	15.633	15.041	45.273	182.133	23.788	149.148	66.821	73	88.069	40.961	48.383	35.134	14.204	22.88	244.8	214.995	432.216	147.355
Neiss 1	256.009	565.958	154.543	339.781	49.313	34.403	45.416	94370.9	94295.4	92535	110507	7589.87	2260.19	551.45	2885.01	5340.71	2807.6	39062.5	8138.85	1843.39	17130.4	75009.8	187.289	5836.23	18998.6	1445.39	18571.7	20012.2	3443.87	79641.8	68257.5
Neiss 2	146.468	131.48	787.521	15.277	22.22	35.118	19.893	94915.6	86937.8	92352.1	106628	7668.47	5227.85	3789.06	2757.75	13139.3	14013.2	48829.4	22372.2	5646.99	45841.6	78632.1	1287.79	8340.91	40267.3	1284.06	32496.3	78555.9	9381.81	57213.6	68933.5
NsG1	3228.62	22431.7	5140.59	2571.47	1247.71	333.173	164.237	94579.5	96424	91836.3	103821	27781.6	35173.7	25669	31036.8	31770.1	31708	32856.4	88324.8	81194.5	40743.8	98175	19221.1	40071.9	31029.5	19444.8	20113	51203.8	1924.38	57232.9	33982
NsMA1	46.257	39.806	36.121	63.74	62.843	65.106	27.655	91780.1	361.87	295.907	168.55	78.796	18.736	22.901	62.732	91.483	1100.51	32.54	223.763	53.928	75.057	75.069	106.161	44012.8	37.115	23.618	116.563	180.855	225.526	280.431	818.972
NsMA2	9.575	20.948	17.893	18.812	21.754	48.201	21.747	36223.8	140.667	145.054	195.6	9.066	12.326	6.927	4.941	13.605	22.34	23.964	119.913	82.725	58.943	60.745	7.892	11422.2	40.441	8.185	10.539	357.595	180.389	157.282	205.56
NsMA3	17.629	15.141	16.53	17.468	16.355	24.114	31.427	47032.1	122.118	162.775	270.799	9.251	7.934	5.014	7.866	7.812	13.621	15.231	77.574	80.149	61.909	74.003	6.841	15315.4	24.144	7.397	9.078	154.529	209.368	231.783	218.973
NsMA4	161.226	235.201	627.582	119.166	82.223	28.599	33.999	90823.6	79361.6	65986	102612	1287.34	6657.72	2250.08	4097.92	17519.1	22105.6	11156.9	19725.9	19645.3	12787.4	44435.3	2061.24	29681.7	20309.9	1614.22	21942.2	12627	298.449	7681.17	865.286
NsMA5	389.964	58.231	1240.32	245.936	113.487	57.151	36.196	48603.1	60875.2	65704.3	58537.3	14769.8	9826.7	7615.85	10911.5	12724.3	15563.4	14138.9	30157	35363	31503.6	35244.5	5713.35	28017.7	27121.6	10588.3	6730.31	69593	1751.21	51717.3	24116.3
NsMA6ROSO	24.421	28.524	19.308	26.939	24.564	23.175	24.69	2931.71	134.391	125.292	3561.43	9.025	8.442	10.093	9.217	19.179	29.985	25.548	43.184	142.501	65.134	59.789	7.219	6606.74	41.07	8.737	12.934	196.638	212.76	214.736	269.766
NsMA7	63.174	44.182	56.319	57.267	31.343	34.983	33.924	23886.2	499.273	390.48	102.41	21.836	16.008	10.624	9.435	40.277	94.746	37.243	44.586	995.919	740.659	57.461	30.294	15748.6	65.277	489.707	269.953	216.725	183.44	215.045	704.977
NsMA8	19.082	17.598	29.477	43.112	28.268	38.448	31.849	39853.5	484.986	142.689	204.499	6.145	7.893	4.461	4.88	5.013	35.395	24.44	92.48	527.885	421.652	89.847	9.649	13329.1	39.236	44.921	71.46	239.788	99.318	99.396	412.552
NsMA9	11.309	11.227	16.441	19.873	14	27.573	13.274	8708.9	98.899	148.252	111.38	5.011	7.314	7.62	5.14	4.497	33.358	28.407	95.004	75.349	39.466	53.85	4.201	5229.24	41.03	12.269	5.99	340.457	314.823	147.912	434.905
NsMB1	11.533	16.313	30.684	16.583	26.128	27.178	27.1	159.16	56132.7	192.081	109.033	12.058	5694.55	3061.56	4.807	50.912	16.786	25.053	6510.32	3008.79	6003.49	12173.2	1437.88	43.057	20.089	4324.89	29305	205.958	193.435	77.775	184.992
NsMB2	25.456	49.991	35.639	41.122	47.937	41.543	32.639	239.202	14820.1	161.005	184.183	13.42	2452.25	470.956	6.181	10.3	15.929	24.569	1877.9	1136.9	1892.63	14435.3	246.006	18.735	23.201	641.134	12159.5	563.63	313.852	454.559	492.377
NsMB3	8308.19	10719.4	907.429	2822.85	564.719	198.172	55.385	94012	73504.1	92217.7	79732.7	29380.9	19098.7	17077.8	23284.2	23164.1	25633.4	37158.7	86464.5	38221.6	65706.1	74877.7	10208.5	36734.6	46567.9	9650.84	15385.4	59951.4	2485.08	54339.8	26548.7
NsMB4	34.088	74.874	2338.47	73.78	66.069	49.025	42.669	69985.5	74604.7	82459	89960.2	14640.8	7467.7	9307.05	9725.94	6304.99	21246.9	11963.3	40928.8	28356.3	34952.3	38338.2	4920.45	19654.9	28193	5416.37	4595.46	63151.6	874.845	45458.9	13129.3
NsMB5	35.629	12.076	29.57	40.38	26.008	29.269	28.756	117.022	38455.8	123.944	119.466	10.367	6781.03	2289.21	6.171	12.118	23.654	41.215	1947.63	1648.4	6221.4	15449.8	1654.94	17.69	11.174	4957.63	27620.1	155.272	144.094	311.098	193.699
NsMB6	14.663	95.123	13.217	14.566	15.353	24.275	17.155	136.809	102459	198.746	191.145	11.669	4406.44	1972.01	4.88	13.305	17.353	43.916	674.297	459.688	5647.21	4000.44	1602.9	27.274	20.305	418.506	9832.6	153.742	193.338	370.609	202.588
NsMB7	23.528	19.823	15.513	16.681	21.241	23.782	24.829	118.807	62241.3	103.52	216.539	8.405	3076.92	1136.5	7.654	10.09	22.758	30.615	1179.66	793.482	1366.42	7104.03	1004.74	37.399	22.418	1362.53	9514.66	155.559	116.914	263.264	253.199
NsMCD1	12.051	5.452	10.422	20.155	19.445	26.593	19.624	258.752	198.373	8485.71	96.972	14209.7	6.422	3.15	5.128	4.79	11.849	45.905	73.153	35.656	41.394	28.702	3.285	27.18	29.323	9.324	8.16	293.684	183.545	303.674	218.387
NsMCD2	183.79	186.438	137.055	214.104	274.149	54.96	327.667	180.863	499.408	32324.3	167.255	30551.2	44.295	47.271	29.574	108.711	65.282	28.488	414.153	2998.58	530.943	47.64	69.337	72.123	147.85	4573.81	6062.11	276.8	239.817	293.369	362.717
NsMCD3	19.01	145.302	9.957	26.339	58.247	20.599	25.302	173.685	259.779	7860.67	203.694	12673.1	10.578	6.461	18.118	10.904	19.027	28.014	68.449	98.97	61.079	71.046	5.724	389.837	22.234	22.292	13.034	193.493	172.864	394.269	184.423
NsMCD4	29.134	14.006	25.906	42.864	51.735	28.061	27.747	290.139	253.962	17587.8	140.923	9027.08	15.426	9.898	5.407	18.138	13.82	36.669	54.253	60.19	73.235	103.626	27.049	18.393	17.976	21.044	14.433	396.397	445.466	834.465	994.459
NsMCD5	11.779	75.66	168.87	96.446	23.931	6202.04	7612.93	241.439	161.357	128.623	96.156	23705.3	42.461	17.297	9.544	14.661	37.808	23.871	68.63	57.22	38.788	68.239	7.705	19.321	23.38	23.533	13.173	347.129	187.619	495.383	464.882
NsML1	44.053	47.405	65.894	220.275	44.511	41.135	24.413	2383.08	205.722	136.4	146.981	122.27	137.822	32.407	29.841	28.319	30.712	41.48	94.612	107.552	69.846	261.851	77.151	40.392	47.327	16.938	113.899	223.337	562.78	283.462	255.87
NsML2	10.236	17.67	23.132	71.819	36.012	6023.49	3976.66	131.895	213.422	171.954	244.12	44.897	32.222	41.901	54.459	38.753	67.09	39.42	111.6	57.021	142.925	61.948	37.878	23.096	39.397	54.903	27.658	166.004	205.059	245.893	242.068
NsML3	61.859	58.221	368.51	190.626	71.544	42.179	29.082	198.652	153.412	447.574	244.956	32.217	27.717	51.24	31.004	20.32	24.78	16.499	31.198	837.281	380.042	77.208	34.787	64.313	72.352	76.841	115.159	196.131	164.476	166.176	230.096
NsML4	41.671	38.193	510.638	83.754	167.845	28.382	25.824	773.435	166.534	191.3	158.751	144.044	97.744	99.783	98.292	91.748	109.772	35.714	93.302	205.35	125.845	335.992	35.385	31.857	199.002	44.807	50.429	584.278	330.741	366.916	681.144
NsML5	12002.7	4793.36	12161.5	3831.55	4347.53	1645.25	249.432	30095.9	60752.5	39105	67049.1	11813.1	15048.6	14060.8	14696	14640.5	21862.2	11457.8	48749.2	62238.2	70370.3	70993	7953.46	38555.3	43662.5	4975.89	9949.29	63098.4	1912.63	65812.5	10505.8
NsMspp	58.438	113.861	50.209	34.633	52.26	46.195	37.01	2317.69	100570	92429.6	110881	3263.86	4950.73	2169.29	32.853	12707.2	66.126	52.049	46861.6	20396.5	32676.4	26646.8	1200.29	231.05	23802.4	3170.85	25266.7	181.677	384.441	145.706	534.903
NsMW1	108.14	95.717	287.864	185.582	184.803	207.062	51.698	618.762	280.31	231.336	31769.6	53.498	42.857	30.851	47.85	65.751	117.087	76.48	122.155	114.924	88.203	138.804	49.616	66.587	78.083	49.22	70.549	364.644	871.23	227.439	762.525
NsMW2	323.855	303.022	451.698	358.936	390.463	263.753	88.766	9409.35	5013.4	261.265	27825	46.776	107.467	88.912	102.747	516.491	268.573	53.876	251.434	268.248	288.897	147.603	106.67	156.73	518.354	71.914	173.79	662.467	184.728	1329.77	339.359
NsMW3	74.703	86.678	220.658	167.511	105.855	126.299	16.541	345.374	194.851	149.285	26188.4	62.833	23.385	22.841	43.325	50.523	108.186	41.555	234.907	63.394	82.16	140.007	40.954	65.11	124.166	48.988	53.699	210.499	412.783	191.121	731.896
NsMW4	105.037	57.051	200.193	221.518	142.911	178.114	35.869	2904.38	274.096	126.385	18285.3	36.949	48.985	50.219	47.714	58.006	98.536	28.708	96.004	76.114	106.198	82.877	40.264	30.863	106.306	49.607	59.786	421.25	182.348	181.061	361.319
NsMX1	67.16	48.256	64.217	115.687	41.147	38.942	26.421	157.109	199.051	138.132	114.061	24.224	18.872	17.211	6445.78	36.524	13.583	27.393	209.942	71.409	43.569	55.032	12.999	84.701	346.032	50.092	37.856	3374.1	335.813	243.118	908.819
NsMX2	20.447	24.55	27.403	24.868	94.789	56.641	44.408	160.715	558.374	124.206	242.934	21.37	10.091	9.059	5088.27	8.734	23.237	43.354	82.556	55.466	71.67	75.107	3.559	39.171	50.489	4.947	7.626	263.047	648.369	188.625	231.386
NsMX3	26.928	11.196	13.718	38.523	17.414	25.014	35.022	5784.7	149.557	187.166	124.118	9.761	12.674	6.931	7182.82	5.934	24.751	33.418	62.373	61.777	110.969	89.738	5.855	24.331	28.083	13.002	10.703	210.37	304.357	129.786	330.105
NsMX4	50.793	92.06	361.992	316.527	198.513	169.23	641.251	27564.1	3875.21	2559.02	1846.48	260.326	549.139	179.179	4730.01	443.285	381.784	373.051	684.977	768.15	1066.07	1623.99	189.932	1561.52	775.192	367.797	655.635	1580.11	15912	2958.29	1768.53
NsMX5	101.132	241.705	252.971	372.884	204.413	7191.85	2470.4	318.409	2869.29	167.521	212.549	145.466	290.281	148.253	4376.21	208.379	203.774	42.101	254.301	221.612	247.663	1273.76	125.558	602.434	865.178	227.772	166.098	314.621	371.549	298.134	846.711
NsMY1	23.593	22.667	15.701	17.937	20.54	21.962	28.943	193.62	153.763	111.954	96.725	13.036	9.546	7.757	5.998	2979.69	31.602	32.936	60.016	52.825	70.314	65.269	8.471	34.099	9134.73	10.819	10.225	201.857	196.362	339.84	604.521
NsMY2	53.3	156.475	196.165	131.882	64.529	35.491	137.147	227.918	192.486	156.142	1748.48	18.194	12.157	37.159	10.564	1257.6	94.579	26.458	95.237	117.727	99.693	69.281	27.166	17.15	5738.24	26.908	19.525	232.88	168.007	394.618	196.474
NsMY3	16.055	27.054	15.143	23.251	20.926	24.281	34.215	233.025	146.494	151.329	153.445	9.188	9.643	14.446	12.858	1696.95	38.086	35.048	66.638	64.623	71.966	74.088	10.043	20.306	5825.34	10.229	41.179	299.402	109.242	300.342	378.733
NsMY4	8.587	18.418	12.692	13.743	12.1	19.201	28.508	103.362	231.205	115.559	136.385	6.403	7.9	4.823	6.257	1407.48	23.918	47.708	43.94	59.759	77.225	48.944	2.894	18.703	5379.53	7.552	5.516	123.589	86.763	216.783	277.089
NsMY5	29.912	20.857	21.541	25.652	32.09	33.887	90.807	113.021	177.191	133.725	137.345	11.606	4.345	9.801	7.427	1249.47	25.324	23.538	69.737	82.842	76.26	57.388	6.927	25.116	3883.91	7.405	18.169	129.124	166.921	186.147	303.175
NsMZ1	83.848	80.34	390.3	165.781	399.67	41.005	176.657	55567.9	556.473	466.246	430.916	406.187	383.464	473.888	812.327	384.643	14691.4	1435.11	2008.01	411.522	2345.1	1685.81	231.572	8820.91	5216.46	209.643	147.79	713.331	2042.26	350.632	1270.64
SaGAL1	513.95	76.452	91.712	71.238	2891	103.326	44.67	142.012	276.239	611.479	345.828	122.983	140.767	267.4	308.961	74.15	222.032	317.788	453.426	379.533	289.267	242.697	87.72	913.715	238.837	136.985	71.1	259.986	89.532	731.036	295.205
SaGAL2	221.134	1411.36	350.895	874.02	3526.75	1699.04	275.601	2141.83	655.809	6073.31	4281.45	628.277	248.336	95.465	91.331	246.218	426.669	29.692	1356.87	205.134	263.44	440.386	298.103	252.809	235.303	86.932	39.306	896.942	1197.85	5495.34	1342.51
SaGAL3	47.492	56.425	53.528	72.4	2320.19	35.36	31.71	249.844	275.295	120.746	193.928	20.882	13.437	21.944	36.133	27.261	19.883	53.544	90.407	85.821	123.104	65.589	29.567	23.086	44.693	43.775	23.391	168.691	176.032	189.219	422.869
SaGAL4	3722.95	757.376	50.932	60.575	542.958	45.681	50.674	121.189	120.633	87.449	115.447	7.812	11.674	19.625	8.229	11.63	21.727	26.218	80.217	136.926	88.475	38.841	15.974	11.133	25.661	27.466	18.05	102.119	97.471	115.792	138.088
SaGAL5	33.453	37.58	59.973	30.203	2136.24	33.308	27.934	149.732	129.838	128.408	133.016	8.445	11.429	7.77	15.211	9.4	31.316	33.201	58.444	71.253	65.397	61.564	10.321	20.128	38.421	16.498	10.628	226.184	340.62	289.822	456.788
SaGAL6	163.643	74.223	878.187	148.304	7101.23	33.797	365.613	1745.06	193.501	119.577	202.301	84.54	112.218	67.411	67.38	67.625	200.184	78.074	369.089	110.759	165.476	292.146	25.236	212.474	612.286	34.568	25.99	186.133	262.166	167.127	188.764
SaGAL7	26.964	21.028	1910.68	89.583	6680.5	141.923	233.792	340.858	195.046	529.612	220.489	9.294	40.861	16.788	128.569	11.305	24.595	15.714	33.206	140.942	55.047	139.438	8.132	22.28	47.965	17.477	31.709	276.35	269.785	137.151	204.246
SaGAL8	218.015	306.036	3498.88	467.648	8015.9	365.733	1868.16	2241.21	162	108.331	113.422	134.501	186.816	131.822	94.313	148.925	302.489	36.169	666.945	443.289	281.518	115.673	70.653	497.447	2273.37	58.081	89.864	504.856	636.3	263.649	729.238
Strep 1	18.847	19.611	135.796	1499.88	10214.3	30.529	32.551	233.913	168.625	159.342	173.612	7.148	9.641	10.61	174.719	29.594	31.222	14.561	34.343	2123.27	1379.38	26	20.284	20.429	22.094	495.914	214.082	135.463	165.315	166.101	122.311
Strep 2	49.58	100.56	218.55	18551.9	4401.83	80.28	38.212	15569.5	455.519	1760.7	228.901	7.555	27.635	15.494	6.066	22.365	42.35	88.579	121.874	184.092	71.992	268.008	25.615	56.701	282.8	5.61	53.58	2659.39	1513.5	97.104	203.891
SPne1	18.061	25.972	34.943	27440.9	21.975	39.459	26.373	200.484	220.463	170.34	306.449	8.044	5.487	4.85	6.976	8.529	13.076	26.293	59.833	84.959	64.982	43.52	6.821	20.421	43.629	4.795	7.247	150.274	110.808	124.664	152.171
SPne10	16.513	18.915	15.846	6771.25	12.842	265.042	76.958	320.174	274.724	145.675	207.076	6.835	9.37	6.591	11.198	16.705	16.713	31.842	49.408	63.132	102.525	53.89	13.042	26.032	29.512	35.782	76.116	152.512	192.765	1656.83	252.932
SPne11	17.577	17.344	17.554	2445.98	79.932	21.097	19.767	214.82	174.177	129.438	110.386	8.399	13.303	12.649	8.304	8.494	15.78	25.33	103.931	148.872	78.613	32.76	9.587	20.642	36.658	101.537	95.71	211.774	157.551	304.589	372.411
SPne12	77.023	50.769	291.778	12770.6	576.49	144.907	126.769	62045.1	11375.2	1516.39	36314.5	5941.13	4186.61	690.078	2361.72	283.926	22884.8	370.636	19899.5	1541.16	795.652	3354.43	3504.44	3464.85	21678.4	511.035	3678.38	1428.9	272.155	423.852	1028.47
SPne2	40.793	76.535	221.784	7109.15	370.53	43.034	41.375	198.971	253.662	133.822	174.671	40.733	38.891	32.932	87.729	31.538	98.67	111.482	67.525	48.964	97.616	303.274	56.82	151.932	203.546	46.407	94.231	196.318	210.488	135.959	240.848
SPne3	52.222	320.126	635.882	7526.67	297.505	73.143	33.858	264.627	245.688	175.58	204.914	53.494	49.561	87.867	131.618	145.57	153.356	41.481	200.481	208.53	1240.84	308.55	62.108	1212.1	492.578	220.626	195.177	1296.5	201.938	153.884	1023.52
SPne4	22.208	155.985	594.526	5107.26	51.559	26.927	31.472	104.754	125.011	111.412	220.955	33.904	36.589	22.578	60.283	46.857	56.63	42.677	140.043	132.887	131.482	223.883	11.433	124.806	128.664	33.464	28.282	297.872	179.327	302.504	473.035
SPne5	50.865	3899.07	111.355	4993.41	31.923	29.462	9.491	166.106	222.002	205.109	106.857	31.927	28.529	36.137	13.519	41.381	61.907	22.768	109.827	144.692	86.411	192.293	42.576	66.066	35.642	51.011	47.453	318.998	176.395	500.666	423.763
SPne6	26.272	112.157	18.287	774.509	29.315	31.038	34.91	118.077	190.932	187.785	209.849	11.556	9.201	9.672	18.186	30.74	30.903	27.633	152.307	44.808	97.099	71.963	34.532	26.013	36.075	12.025	15.628	259.751	123.489	280.113	208.167
SPne7	21.035	14.684	12.95	17.332	14.413	17.077	28.834	120.03	149.121	182.305	157.456	10.14	6.821	8.556	5.838	9.471	21.373	27.687	64.827	69.502	54.906	66.198	7.073	18.078	56.722	6.12	13.612	135.504	219.834	355.672	165.886
SPne8	385.096	607.743	155.429	386.983	202.531	176.57	154.932	1389.89	1310.53	1253.72	1398.98	154.869	73.77	158.295	119.635	144.121	366.825	176.31	552.672	328.379	743.967	622.997	119.82	337.251	227.226	157.288	147.381	1766.16	168.135	1544.91	1532.18
SPne9	328.156	395.437	674.008	5092.36	857.618	159.588	59.773	465.201	205.921	675.359	202.056	676.774	816.434	402.991	897.352	417.613	6315.29	1299.5	1296.21	1107.74	1056.05	14582.1	193.063	6098.25	5313.01	348.741	182.631	2760.62	152.029	411.508	1221.68
StAU1	15.28	16.74	40.895	14.825	15.782	5009.53	3078.28	166.001	165.84	175.332	155.56	11.53	8.017	9.856	9.224	9.584	21.711	28.093	86	83.502	61.616	38.444	4.656	17.5	27.299	10.544	8.282	306.359	190.727	627.642	378.333
StAU2	14.604	8.56	36.037	850.364	351.005	10057.9	857.531	818.639	131.16	201.774	180.593	7.233	3.504	13.481	6.577	10.68	16.459	20.346	83.425	96.658	55.317	41.778	8.574	19.309	20.757	9.614	10.292	198.403	92.509	280.999	172.83
StAU3	73.875	15.518	57.636	31.608	32.075	8594.48	7260.68	156.098	145.125	92.151	105.543	11.397	8.412	8.498	6.942	7.564	26.865	38.271	64.073	71.463	76.82	39.597	7.548	18.922	33.191	14.3	6.535	116.571	244.21	146.523	209.148
StAU4	130.572	290.963	421.741	1449.15	770.719	522.641	228.99	2006.36	871.849	289.737	416.878	98.358	59.428	92.336	72.358	108.286	157.514	86.435	333.481	285.083	292.308	156.14	113.246	152.727	219.622	104.304	86.986	1479.48	270.943	620.709	320.574
StAU5	13632.9	26396.1	8606.72	6433.55	10524.4	7792.24	7794.85	94609.9	29484.9	29147	22501.1	3853.64	2416.49	2007.36	3406.49	2929.2	7023.08	11693.6	18310.9	6550.48	10166.2	16332	998.463	12027	22413	1390.24	1941.92	52327.7	98804.6	20364.6	20589.9
StAU6	19.454	17.189	21.308	14.099	592.709	7266.9	1415.07	157.343	121.371	118.786	63.705	9.23	5.728	8.76	6.601	5.44	20.157	17.356	56.528	70.009	87.401	32.241	6.795	18.025	18.55	5.701	14.489	298.13	306.381	492.434	79.123
StAU7	13.719	29.55	11.741	17.916	12.862	27.906	15.563	200.589	103.5	143.886	222.556	5.781	8.201	6.181	5.671	4.313	24.702	46.836	58.698	71.526	51.563	38.975	5.681	32.131	32.521	6.312	4.95	166.65	179.52	366.469	379.325
StAU8	89.738	57.854	44.959	70.201	3431.52	2271.34	4606.66	187.182	195.193	159.196	147.059	30.132	8.583	46.378	4.824	12.237	34.76	36.842	44.375	66.848	82.442	55.887	20.258	28.317	30.417	33.903	13.401	210.974	153.705	141.469	246.107
StAUA1	23.182	29.854	31.635	21.556	21.321	8718.18	5179.52	153.201	141.996	257.336	209.291	18.126	208.821	3.249	8.405	9.183	175.758	51.408	72.353	36.17	87.878	1648.11	12.494	27.38	44.722	5.217	8.897	999.907	274.558	133.718	252.804
StAUA2	18.74	29.901	1013.37	26.139	108.122	5154.21	4003.9	146.8	167.725	139.893	172.963	10.517	9.661	4.815	7.643	11.614	31.029	49.503	75.594	117.227	82.34	66.079	11.221	24.332	21.092	10.749	14.517	232.218	358.845	123.067	264.613
StAUA3	39.774	80.211	1717.41	147.226	211.689	27661	7408.79	242.799	4423.86	3548.58	2277.3	119.74	124.75	124.371	369.012	130.677	188.674	54.145	769.48	58.287	603.678	66.552	37.244	360.421	55.343	114.61	295.287	7137.38	678.086	2574.35	167.485
StAUA4	29.371	46.112	338.228	25.022	24.936	16449.9	4203.68	156.292	240.266	235.009	462.638	24.744	13.496	30.501	24.175	48.19	22.043	39.54	154.405	65.06	70.812	50.487	22.557	29.827	52.7	26.668	16.126	378.597	250.648	236.769	332.085
StAUB1	18.258	21.086	33.495	24.649	28.373	9450.1	4868.44	101.23	108.2	198.105	136.614	19.133	291.612	8.043	8.342	13.492	120.628	40.389	86.712	80.277	105.705	1231.34	7.968	20.759	60.799	6.102	6.656	321.848	145.499	255.807	382.708
StAUB2	189.812	1369.86	315.811	633.045	220.139	2409.78	2349.64	273.608	161.687	111.291	142.74	11.384	6.176	5.683	5.906	4.716	12.624	24.522	60.979	123.828	86.338	73.024	7.27	16.318	17.293	5.954	5.205	357.633	252.593	391.966	144.2
StAUB3	34.426	41.928	1116.05	54.544	68.455	18678.5	5880.85	261.914	4738.27	2179.25	1404.47	312.274	165.375	241.769	442.504	148.994	152.068	42.78	856.267	73.662	378.155	29.58	106.8	247.862	103.214	61.927	66.305	1486.07	358.028	1052.08	186.709
StAUB4	17.677	18.811	17.189	201.505	24.817	12098.6	753.347	218.871	210.313	152.244	167.304	43.62	25.839	28.804	22.145	13.767	21.794	34.51	61.326	97.599	68.533	33.234	19.353	27.092	41.839	22.852	9.773	172.54	178.482	202.669	157.678

## Sheet: Table S7
All normalised Cy3 Fluorescence intensity calculated p values
	H. influenzae HPA	H. influenzae Hi2	L. monocytogenes	S.pneumoniae NCTC07465	S. agalactiae Sa1	St.aureus EMRSA-16	St.aureus NCTC29213	N. meningitidis Z5005	N. meningitidis Z4673	N. meningitidis Z8948	N. meningitidis Z6904	N. meningitidis NCTC9714	N. meningitidis NCTC11423	N. meningitidis NCTC11424	N. meningitidis NCTC10790	N. meningitidis NCTC10791	N. meningitidis NCTC 10792	N. meningitidis NCTC10793	N. meningitidis NCTC13152	N. meningitidis NCTC13198	N. meningitidis NCTC13214	N. meningitidis NCTC13218	N. meningitidis NCTC13223	N. meningitidis NCTC13225	N. meningitidis NCTC13248	N. meningitidis NCTC13273	N. meningitidis NCTC 13275	N. lactamica HPA1	N. lactamica Y92-1009	N. lactamica 020-06	N. flavescens
HAI1	0.0104069	0.0311686	0.487008	0.0562144	0.240881	0.668392	0.537494	0.852123	0.734515	0.779734	0.754268	0.434214	0.473192	0.296031	0.356209	0.492363	0.386474	0.481108	0.413161	0.528152	0.49422	0.439041	0.472353	0.380474	0.277922	0.442952	0.555508	0.831754	0.784621	0.816774	0.918072
HAI2	0.00664214	0.0859603	0.768283	0.787755	0.713149	0.609515	0.735289	0.707946	0.610151	0.676036	0.707154	0.529181	0.645564	0.543818	0.370991	0.64997	0.630488	0.702562	0.666293	0.671541	0.764691	0.542802	0.587485	0.691105	0.746006	0.529533	0.752666	0.668712	0.604441	0.532693	0.47059
HAI3	0.00714925	0.0204465	0.217566	0.262092	0.298097	0.512568	0.447321	0.12442	0.0784023	0.0379081	0.0675661	0.0407352	0.0470153	0.0348929	0.0366284	0.0503096	0.028398	0.0204426	0.0293983	0.0383247	0.0306592	0.0349796	0.0390341	0.0599447	0.0575161	0.0426182	0.113967	0.121673	0.303458	0.170026	0.149081
HAI4	0.00546509	0.00973322	0.289437	0.395033	0.216823	0.362919	0.699791	0.575372	0.708765	0.547726	0.651679	0.480756	0.443276	0.416168	0.388448	0.422141	0.483052	0.528034	0.72217	0.509122	0.45363	0.527662	0.415042	0.442929	0.370178	0.400039	0.392939	0.617245	0.698481	0.751503	0.633239
HAI5	0.00515388	0.00911818	0.858723	0.844619	0.86696	0.824277	0.721038	0.757917	0.748038	0.742716	0.733111	0.831264	0.855685	0.827626	0.816233	0.819997	0.848389	0.730922	0.77457	0.777865	0.82011	0.627894	0.870518	0.83848	0.730064	0.930721	0.867377	0.760198	0.704217	0.705454	0.473938
HAI6	0.00829828	0.0183262	0.871053	0.848445	0.846934	0.793756	0.823488	0.782219	0.820708	0.70339	0.705631	0.703839	0.698713	0.667112	0.689411	0.879674	0.773786	0.685154	0.820569	0.757815	0.675074	0.786968	0.818622	0.745398	0.736375	0.84127	0.733952	0.60921	0.675064	0.579709	0.512159
HAI7	0.00128727	0.0104159	0.324467	0.125395	0.0682296	0.321695	0.284273	0.772652	0.695807	0.664663	0.587248	0.5526	0.49279	0.438218	0.411882	0.436878	0.439079	0.528619	0.659103	0.624879	0.734814	0.602108	0.397963	0.451632	0.514441	0.502191	0.568985	0.652387	0.687737	0.352204	0.447402
HAIB1	0.355025	0.254611	0.35611	0.132457	0.351512	0.458514	0.291612	0.0462372	0.048849	0.09594	0.0631752	0.0342101	0.0823762	0.0322974	0.0374535	0.0603132	0.0148859	0.0111501	0.0197241	0.0349832	0.0125827	0.0257114	0.027977	0.043224	0.0429268	0.0348815	0.0825602	0.285357	0.00336212	0.241967	0.309112
HAIB2	0.434245	0.422235	0.224693	0.208948	0.194724	0.346135	0.393402	0.319463	0.358038	0.230099	0.0866114	0.220666	0.186254	0.276971	0.19656	0.189188	0.110669	0.381107	0.147051	0.2485	0.331518	0.199645	0.234303	0.222792	0.198688	0.170901	0.24997	0.585524	0.623592	0.505739	0.410835
HAIF1	0.425017	0.480919	0.451879	0.534466	0.319258	0.724469	0.796321	0.201744	0.199571	0.723866	0.126279	0.541823	0.538746	0.457842	0.564727	0.516774	0.498158	0.660623	0.676454	0.589394	0.449361	0.331548	0.54502	0.467861	0.51449	0.471748	0.586829	0.60828	0.827134	0.287471	0.813297
HAIF2	0.444449	0.527068	0.276566	0.558606	0.256163	0.524979	0.739459	0.737546	0.456354	0.691252	0.738478	0.383218	0.442682	0.239277	0.326432	0.297666	0.338704	0.249529	0.328637	0.347687	0.303154	0.577417	0.327125	0.270906	0.272144	0.381846	0.428136	0.706762	0.743967	0.725521	0.466143
LiMo1	0.786156	0.863058	0.095427	0.876907	0.840649	0.820268	0.859912	0.783	0.799085	0.75149	0.720356	0.81594	0.848853	0.857365	0.835112	0.92258	0.816093	0.761991	0.755683	0.771943	0.785087	0.818133	0.941627	0.766233	0.808366	0.830962	0.814696	0.817172	0.856259	0.694983	0.684527
LiMo2	0.353256	0.471309	0.0386079	0.454432	0.318155	0.510245	0.663559	0.826341	0.815331	0.72333	0.358092	0.606482	0.736426	0.629204	0.63063	0.577579	0.559681	0.608391	0.625598	0.764906	0.686096	0.768657	0.512854	0.761317	0.763398	0.624711	0.644623	0.686517	0.718368	0.751937	0.635311
LiMo3	0.108564	0.131308	0.0271234	0.24214	0.22303	0.273968	0.410185	0.626607	0.0660317	0.034991	0.520845	0.472737	0.425103	0.444078	0.466799	0.347199	0.33239	0.520422	0.418963	0.375933	0.363998	0.437128	0.344153	0.141111	0.121926	0.372507	0.398019	0.00572293	0.64789	0.651904	0.630233
LiMo4	0.321394	0.259714	0.010481	0.412076	0.239475	0.403842	0.643405	0.758024	0.690499	0.564621	0.751516	0.372428	0.4222	0.390855	0.358442	0.397625	0.310588	0.372016	0.354181	0.312273	0.436134	0.382919	0.374709	0.211241	0.170114	0.297396	0.434281	0.590095	0.627845	0.553281	0.365765
LiMo5	0.612827	0.614379	0.0616584	0.744231	0.79316	0.75699	0.729841	0.152323	0.664077	0.642448	0.365079	0.710695	0.711322	0.613406	0.57945	0.591745	0.42889	0.639787	0.702179	0.671482	0.663341	0.649046	0.561718	0.326996	0.39471	0.619169	0.649322	0.637387	0.449568	0.623945	0.601386
LiMo6	0.653658	0.689926	0.0159506	0.56694	0.55057	0.569154	0.721376	0.778868	0.710351	0.735609	0.705974	0.650321	0.74103	0.729023	0.723044	0.59054	0.426128	0.734921	0.632403	0.774117	0.763161	0.709077	0.550867	0.714724	0.777449	0.781283	0.722048	0.678186	0.622521	0.529929	0.820466
Neiss 1	0.305097	0.195429	0.490511	0.354636	0.702963	0.757301	0.666855	0.0220448	0.0151405	0.00779832	0.00969288	0.0396054	0.0775378	0.163417	0.0638662	0.0360112	0.0787222	0.00146597	0.0592447	0.154576	0.0264053	0.0110136	0.27782	0.0957982	0.0363587	0.084878	0.0200143	0.0175629	0.0181093	0.000824079	0.000158108
Neiss 2	0.408384	0.457215	0.190645	0.884625	0.832547	0.754187	0.807982	0.0219136	0.0165791	0.00781824	0.0101177	0.0392627	0.0382576	0.0328296	0.0661681	0.0145668	0.0163742	0.00102333	0.0206077	0.0532473	0.00786953	0.0104509	0.0669351	0.0741686	0.0178659	0.0937592	0.0114789	0.0018373	0.00151843	0.0016256	0.000153752
NsG1	0.038193	0.00297702	0.031672	0.0810516	0.112148	0.34552	0.400241	0.0219944	0.0147645	0.00787489	0.0104456	0.0118515	0.00514881	0.00352304	0.0065881	0.00527889	0.0061819	0.00192255	0.00353533	0.00119849	0.00919649	0.00812609	0.0027653	0.0197552	0.0230745	0.0049169	0.0185391	0.00396439	0.0559725	0.00162451	0.00100689
NsMA1	0.633937	0.693914	0.76929	0.682555	0.656069	0.65173	0.756532	0.022689	0.623483	0.609658	0.719115	0.511233	0.717497	0.669833	0.506901	0.472057	0.160248	0.682721	0.557874	0.806979	0.758972	0.731689	0.373924	0.0180635	0.770746	0.705431	0.478757	0.738681	0.606657	0.633946	0.364841
NsMA2	0.870064	0.798732	0.865188	0.862801	0.835405	0.703673	0.794766	0.0551448	0.769153	0.730081	0.696109	0.808514	0.773348	0.834763	0.850788	0.770358	0.774993	0.733744	0.670696	0.738456	0.794026	0.760237	0.817223	0.0584055	0.760036	0.849163	0.814526	0.59542	0.678811	0.757896	0.749232
NsMA3	0.794664	0.84232	0.873972	0.870875	0.870782	0.807586	0.734722	0.0435933	0.787892	0.711904	0.643141	0.806356	0.824721	0.868091	0.803095	0.835434	0.835818	0.800863	0.741726	0.743916	0.78716	0.73367	0.834541	0.0461943	0.820194	0.859912	0.829847	0.767634	0.631232	0.677248	0.734192
NsMA4	0.389925	0.342179	0.22459	0.562736	0.601149	0.78429	0.720828	0.0229355	0.0183315	0.0119259	0.0105923	0.143995	0.0306014	0.0539029	0.0480249	0.0106122	0.00964938	0.00901401	0.0237636	0.011329	0.0363789	0.019251	0.04263	0.0260971	0.0342478	0.0771715	0.0170353	0.0330166	0.510985	0.0443303	0.349732
NsMA5	0.235954	0.622236	0.132831	0.417183	0.532661	0.674671	0.709521	0.0422893	0.0243491	0.0119885	0.020079	0.0219402	0.0209622	0.0156854	0.0197778	0.0150781	0.014546	0.00656362	0.014512	0.0047613	0.0127878	0.0243097	0.0138337	0.0274935	0.026232	0.0107531	0.049156	0.00229749	0.065816	0.00198497	0.00228609
NsMA6ROSO	0.745505	0.751227	0.856363	0.81888	0.818593	0.812781	0.775036	0.307235	0.7753	0.752317	0.214045	0.808996	0.817967	0.789634	0.784931	0.723762	0.733462	0.72342	0.822999	0.636273	0.77992	0.762307	0.828152	0.0878147	0.758081	0.84195	0.792156	0.72256	0.625961	0.693995	0.681526
NsMA7	0.574201	0.674848	0.692938	0.701631	0.78176	0.754772	0.721223	0.0784129	0.567923	0.55893	0.789418	0.701674	0.739237	0.782971	0.782172	0.60974	0.542618	0.658964	0.819032	0.245541	0.341003	0.767446	0.606492	0.0451486	0.695597	0.192231	0.350293	0.703229	0.673581	0.693684	0.407024
NsMA8	0.783266	0.822962	0.800337	0.7495	0.797866	0.740222	0.732391	0.0506676	0.573008	0.732625	0.689072	0.847147	0.825277	0.878913	0.851947	0.877879	0.708457	0.730593	0.714033	0.363173	0.44595	0.706186	0.791029	0.0516947	0.763842	0.595276	0.55556	0.682501	0.836991	0.837208	0.563259
NsMA9	0.851712	0.876535	0.874556	0.856607	0.887668	0.789412	0.861204	0.164256	0.81412	0.726686	0.778347	0.865188	0.833331	0.82397	0.847067	0.88698	0.717517	0.70589	0.709669	0.754402	0.845053	0.775711	0.885382	0.103303	0.758205	0.800841	0.868121	0.606484	0.4925	0.769589	0.547914
NsMB1	0.84944	0.832903	0.794415	0.876338	0.809653	0.791416	0.759899	0.7773	0.026492	0.684832	0.781186	0.776695	0.0353883	0.0404414	0.853344	0.571044	0.81156	0.726597	0.0728183	0.100566	0.0768146	0.0637092	0.0604471	0.730002	0.83912	0.0298751	0.0127624	0.713434	0.656818	0.871723	0.773278
NsMB2	0.738829	0.651665	0.771421	0.757053	0.708241	0.727972	0.728083	0.72105	0.0899437	0.713653	0.705506	0.76402	0.0727216	0.181389	0.828874	0.804644	0.817843	0.729746	0.193602	0.223864	0.193317	0.0552316	0.23638	0.825887	0.824409	0.15987	0.0296206	0.490433	0.493569	0.51753	0.511576
NsMB3	0.0124561	0.00888007	0.171145	0.07419	0.215858	0.441617	0.627658	0.0221321	0.0199249	0.00783293	0.01422	0.0111927	0.0104112	0.00598929	0.00905567	0.00770269	0.00806079	0.00158645	0.00364401	0.00421725	0.00480032	0.0110351	0.00664649	0.0214415	0.0154226	0.0120394	0.023896	0.00300608	0.0350423	0.00180081	0.00182768
NsMB4	0.689462	0.572243	0.0742596	0.655702	0.646048	0.70084	0.678835	0.0298332	0.0196072	0.00903674	0.012369	0.0221201	0.0274371	0.0124857	0.0221057	0.0307742	0.0101184	0.00821999	0.00995057	0.00666338	0.0112126	0.022357	0.0165249	0.0375029	0.0252882	0.0234459	0.0664719	0.00273926	0.182587	0.0025483	0.00846786
NsMB5	0.681646	0.868718	0.799876	0.75993	0.810329	0.781006	0.749978	0.815096	0.0386668	0.75392	0.768857	0.793914	0.0300762	0.0530657	0.82904	0.785011	0.767227	0.640699	0.188885	0.169191	0.0743472	0.0521121	0.0528997	0.83159	0.890521	0.0258199	0.0135523	0.766779	0.745145	0.609576	0.762951
NsMB6	0.819761	0.523523	0.896591	0.889253	0.877849	0.806707	0.828759	0.796421	0.0137824	0.679121	0.699725	0.7805	0.0445615	0.0606601	0.851947	0.773223	0.807508	0.629088	0.352611	0.391195	0.081193	0.145516	0.0545458	0.785605	0.838056	0.212829	0.0357242	0.768543	0.656978	0.567528	0.752632
NsMB7	0.75142	0.806614	0.880718	0.875728	0.838585	0.809409	0.774139	0.813335	0.0237888	0.779763	0.679922	0.816469	0.0605251	0.0962392	0.80613	0.807052	0.77249	0.693219	0.25982	0.285228	0.239661	0.0972088	0.0834998	0.747894	0.827991	0.089226	0.036755	0.766449	0.799727	0.648526	0.69799
NsMCD1	0.844268	0.936904	0.917223	0.854987	0.850006	0.794416	0.809954	0.709458	0.719968	0.0973484	0.796435	0.0227427	0.846518	0.907395	0.847289	0.881752	0.85082	0.620916	0.750652	0.861593	0.839464	0.846774	0.906311	0.785999	0.798732	0.834541	0.84028	0.639229	0.673402	0.61529	0.734838
NsMCD2	0.365143	0.387038	0.515565	0.444767	0.346329	0.681431	0.267553	0.76038	0.567876	0.0271424	0.720283	0.010752	0.585842	0.546168	0.625465	0.442969	0.608028	0.705413	0.441647	0.100886	0.402096	0.790849	0.452046	0.659541	0.571198	0.0281533	0.0534974	0.652082	0.586016	0.623414	0.600257
NsMCD3	0.783818	0.436891	0.920804	0.82187	0.671063	0.827676	0.77111	0.765815	0.678128	0.103673	0.689699	0.0252647	0.792077	0.84237	0.697428	0.797889	0.796002	0.708221	0.76056	0.70642	0.789061	0.739277	0.854601	0.40197	0.828844	0.714627	0.791285	0.725704	0.691936	0.552451	0.77396
NsMCD4	0.716519	0.851783	0.818686	0.750429	0.693922	0.786961	0.755978	0.692174	0.68174	0.0506178	0.745618	0.0341522	0.744226	0.792137	0.842204	0.731639	0.834203	0.661732	0.793461	0.790519	0.762679	0.685171	0.626897	0.827731	0.849905	0.723658	0.77955	0.571973	0.374498	0.37021	0.312606
NsMCD5	0.84697	0.570134	0.472034	0.604519	0.822294	0.0353268	0.0108962	0.719688	0.750117	0.748407	0.797509	0.013905	0.592695	0.713866	0.780809	0.760604	0.69822	0.734365	0.760171	0.798201	0.847051	0.744759	0.820206	0.822777	0.823601	0.706009	0.790082	0.602121	0.666504	0.496341	0.528429
NsML1	0.643045	0.661709	0.663513	0.439086	0.72186	0.729549	0.776832	0.339578	0.714481	0.739541	0.739507	0.442991	0.398915	0.611981	0.624093	0.665814	0.729919	0.639532	0.710341	0.690969	0.769735	0.53663	0.43216	0.738194	0.739725	0.756371	0.482391	0.697134	0.300561	0.631444	0.69529
NsML2	0.862901	0.822416	0.833879	0.660711	0.758978	0.0364378	0.0256819	0.800892	0.708886	0.703055	0.660393	0.597849	0.636633	0.567419	0.529575	0.616018	0.60331	0.648767	0.682947	0.798724	0.651711	0.757664	0.565439	0.80407	0.763328	0.558761	0.69642	0.754677	0.638016	0.664039	0.709431
NsML3	0.578303	0.62227	0.316215	0.468095	0.629903	0.725534	0.748068	0.747528	0.757217	0.533553	0.65983	0.647048	0.659915	0.531881	0.618241	0.715487	0.760799	0.78982	0.860208	0.275575	0.465971	0.727776	0.58119	0.675806	0.680803	0.496613	0.480661	0.723065	0.706952	0.747157	0.722091
NsML4	0.653318	0.701336	0.258194	0.631765	0.448367	0.785364	0.767806	0.530167	0.745621	0.685511	0.728129	0.417857	0.455029	0.41392	0.435106	0.471568	0.516342	0.666415	0.712602	0.561048	0.674295	0.494808	0.578045	0.767476	0.523381	0.595734	0.609191	0.482063	0.475442	0.56996	0.416877
NsML5	0.00763362	0.0251907	0.0105227	0.0547952	0.0293391	0.121468	0.317368	0.0647207	0.0244006	0.022008	0.0172915	0.0269265	0.0134879	0.00763286	0.0146968	0.0129515	0.00977851	0.00870365	0.00794905	0.00190043	0.0043551	0.0117035	0.00918562	0.0204889	0.0164675	0.0257174	0.0353601	0.00274341	0.0565741	0.00122509	0.0130745
NsMspp	0.589355	0.486651	0.713712	0.783435	0.692003	0.710722	0.705454	0.34402	0.0140772	0.00780979	0.00965353	0.0769652	0.040182	0.0557133	0.609324	0.0150999	0.605812	0.597455	0.00836719	0.0107477	0.012213	0.0318563	0.0713495	0.482527	0.0296315	0.0410787	0.0148195	0.73782	0.423818	0.772401	0.48725
NsMW1	0.467873	0.522248	0.363496	0.473499	0.427845	0.433277	0.64144	0.568559	0.665873	0.6532	0.0377736	0.571168	0.591193	0.620369	0.550236	0.528023	0.504797	0.523726	0.667507	0.678403	0.733868	0.640262	0.51492	0.670909	0.669654	0.578728	0.557559	0.591	0.18354	0.681431	0.384771
NsMW2	0.265372	0.295698	0.27935	0.344353	0.278734	0.387917	0.529762	0.156067	0.195529	0.631892	0.0429463	0.591643	0.439402	0.434083	0.428095	0.210147	0.359227	0.590946	0.53594	0.50443	0.519095	0.63054	0.373069	0.542951	0.370497	0.508905	0.416514	0.452931	0.67139	0.267911	0.619061
NsMW3	0.541256	0.542529	0.416809	0.494183	0.547612	0.528063	0.833644	0.665036	0.722651	0.725601	0.045495	0.546392	0.685472	0.670257	0.566012	0.572324	0.518945	0.639203	0.548748	0.782469	0.745069	0.638903	0.550899	0.674074	0.598859	0.579587	0.599646	0.709087	0.399805	0.718764	0.396355
NsMW4	0.473641	0.626231	0.436773	0.437963	0.482941	0.461997	0.711173	0.308667	0.669504	0.751026	0.063186	0.626976	0.56943	0.535452	0.55069	0.549176	0.535631	0.704121	0.707963	0.752702	0.703437	0.717784	0.55407	0.771244	0.62306	0.577303	0.583196	0.558007	0.675447	0.729922	0.601354
NsMX1	0.562223	0.658357	0.668419	0.568642	0.735945	0.738222	0.764078	0.778978	0.719456	0.737614	0.775152	0.687472	0.716477	0.714622	0.0324053	0.6256	0.836128	0.711955	0.569797	0.76333	0.83332	0.772965	0.748375	0.636224	0.43398	0.575531	0.651853	0.142727	0.470186	0.666592	0.336446
NsMX2	0.77303	0.775028	0.810837	0.829356	0.571177	0.676226	0.671185	0.776038	0.548231	0.753608	0.661195	0.704588	0.797659	0.80328	0.0399378	0.823409	0.769659	0.631454	0.732079	0.802843	0.76591	0.731619	0.899829	0.742084	0.731121	0.89742	0.846682	0.663007	0.259263	0.721497	0.720709
NsMX3	0.729647	0.876825	0.893048	0.767282	0.863493	0.802716	0.715501	0.212082	0.760753	0.689142	0.763591	0.800552	0.769839	0.834699	0.0293707	0.862748	0.760962	0.678091	0.77405	0.786501	0.696007	0.706362	0.85215	0.798392	0.803632	0.793221	0.812893	0.709209	0.504202	0.793393	0.626792
NsMX4	0.616275	0.530222	0.319543	0.368088	0.412708	0.471808	0.164164	0.0696907	0.228787	0.231428	0.309631	0.330529	0.20264	0.316057	0.0425319	0.229366	0.302102	0.238363	0.349843	0.291135	0.278688	0.249418	0.275607	0.21459	0.310603	0.230687	0.231311	0.265826	0.00031041	0.132835	0.180807
NsMX5	0.481156	0.337041	0.389146	0.337271	0.406549	0.0301145	0.0450262	0.677813	0.271325	0.707284	0.682909	0.41636	0.285504	0.346721	0.0454423	0.337226	0.406475	0.636822	0.5338	0.544975	0.548842	0.282965	0.344337	0.337842	0.295017	0.303709	0.423494	0.624081	0.435439	0.619629	0.355665
NsMY1	0.750984	0.787142	0.879458	0.868028	0.842989	0.819673	0.74888	0.751079	0.756898	0.768718	0.796759	0.767497	0.804119	0.821905	0.83193	0.0604615	0.725663	0.680621	0.779512	0.809985	0.768748	0.750741	0.80824	0.759278	0.0672079	0.816768	0.817698	0.717415	0.652014	0.588476	0.451435
NsMY2	0.607081	0.421933	0.440964	0.542428	0.650783	0.752579	0.437697	0.728066	0.724473	0.718531	0.318336	0.725902	0.775077	0.588393	0.768548	0.118165	0.542932	0.717693	0.70927	0.673783	0.713975	0.742705	0.626125	0.83462	0.0954519	0.684188	0.742632	0.688555	0.700581	0.552235	0.759705
NsMY3	0.807655	0.75977	0.883215	0.837855	0.840555	0.806674	0.719694	0.72486	0.763608	0.723469	0.73318	0.807088	0.802952	0.740571	0.743767	0.0948302	0.697073	0.66974	0.764496	0.779444	0.765296	0.733511	0.785561	0.817682	0.0944173	0.823605	0.639507	0.635008	0.815816	0.617892	0.587922
NsMY4	0.881185	0.816814	0.900352	0.89472	0.902017	0.83619	0.75144	0.829149	0.696528	0.764162	0.750318	0.843325	0.825182	0.871759	0.827622	0.10896	0.765701	0.613763	0.820851	0.79162	0.754639	0.787566	0.915925	0.826059	0.0999795	0.857753	0.874942	0.805503	0.864208	0.691936	0.674456
NsMY5	0.712058	0.799361	0.843004	0.825338	0.777986	0.759575	0.524948	0.819105	0.736669	0.74255	0.749315	0.781125	0.881878	0.793394	0.809441	0.118711	0.757765	0.736602	0.757803	0.73821	0.756558	0.76761	0.833071	0.794883	0.125228	0.8598	0.751708	0.798389	0.702533	0.724233	0.650258
NsMZ1	0.518379	0.557981	0.305601	0.496281	0.274514	0.730054	0.385329	0.0372975	0.548833	0.525922	0.562711	0.270218	0.247436	0.18066	0.155492	0.248057	0.0155277	0.08579	0.184989	0.41404	0.166041	0.244453	0.245264	0.0711475	0.102193	0.317323	0.441606	0.43588	0.0503889	0.580946	0.251781
SaGAL1	0.19576	0.56803	0.598377	0.662217	0.0474758	0.566405	0.670053	0.791798	0.668244	0.47518	0.601343	0.442095	0.395517	0.255446	0.266247	0.507659	0.391608	0.263183	0.424725	0.430932	0.518847	0.549313	0.408482	0.280568	0.493803	0.390766	0.556347	0.665497	0.858177	0.401467	0.657492
SaGAL2	0.331104	0.0920948	0.325386	0.19727	0.0377522	0.118365	0.298695	0.356733	0.519723	0.127181	0.190701	0.216974	0.307999	0.421629	0.446766	0.311721	0.284934	0.69843	0.238739	0.561269	0.536936	0.449501	0.209365	0.468521	0.49622	0.473742	0.646356	0.383969	0.11936	0.0673732	0.239039
SaGAL3	0.628989	0.628378	0.702214	0.659216	0.0604714	0.753143	0.733157	0.714655	0.668798	0.75777	0.697458	0.707695	0.762372	0.676705	0.594551	0.671685	0.790362	0.592114	0.717683	0.73204	0.678142	0.750087	0.610894	0.804117	0.747223	0.599926	0.719119	0.75172	0.686371	0.720845	0.556086
SaGAL4	0.0326647	0.156756	0.711162	0.691692	0.222137	0.712565	0.645409	0.811009	0.78947	0.802499	0.773519	0.823959	0.78011	0.694398	0.798022	0.790081	0.77872	0.71919	0.736556	0.644235	0.733377	0.814697	0.716389	0.873159	0.813624	0.680786	0.752528	0.834671	0.84097	0.812926	0.832717
SaGAL5	0.69276	0.704217	0.681292	0.803218	0.0660164	0.762153	0.754856	0.785136	0.77988	0.748657	0.753879	0.815977	0.782717	0.82171	0.721527	0.815193	0.727021	0.679227	0.783231	0.763689	0.77934	0.758481	0.781783	0.818591	0.766463	0.76019	0.813638	0.694548	0.465283	0.626264	0.533572
SaGAL6	0.387085	0.574004	0.175535	0.518786	0.0155388	0.759974	0.248716	0.39046	0.723689	0.759194	0.690788	0.500274	0.432304	0.48308	0.495428	0.523267	0.409572	0.519727	0.463315	0.685426	0.625036	0.518288	0.639222	0.495589	0.345227	0.641682	0.704942	0.733193	0.555671	0.746029	0.768777
SaGAL7	0.729427	0.798181	0.0902678	0.618846	0.0168756	0.505644	0.329746	0.667118	0.722502	0.502078	0.677008	0.805859	0.598896	0.718384	0.393029	0.793536	0.761841	0.796594	0.853516	0.638473	0.803367	0.639544	0.813455	0.807934	0.737955	0.751782	0.67732	0.652433	0.545836	0.783525	0.750732
SaGAL8	0.333674	0.293943	0.0489073	0.296453	0.0131541	0.329095	0.060999	0.349406	0.749553	0.773394	0.775909	0.428335	0.350894	0.366267	0.44166	0.390795	0.339476	0.664171	0.354547	0.398655	0.524105	0.668548	0.448534	0.365604	0.175793	0.548417	0.519673	0.516063	0.264571	0.648191	0.397387
Strep 1	0.785073	0.808127	0.517489	0.130302	0.00931711	0.774955	0.728559	0.724307	0.743833	0.715309	0.714609	0.832788	0.802976	0.783144	0.34648	0.658973	0.727469	0.806919	0.849816	0.137329	0.238238	0.856408	0.677042	0.817057	0.829496	0.190634	0.384737	0.79043	0.705432	0.747246	0.854121
Strep 2	0.620863	0.512132	0.418769	0.0082199	0.0288934	0.61369	0.699563	0.109399	0.583944	0.2882	0.670937	0.827318	0.660368	0.730342	0.830788	0.701501	0.680243	0.49523	0.667904	0.583914	0.765242	0.532741	0.636585	0.693303	0.466441	0.886574	0.599984	0.176378	0.0836198	0.840729	0.751138
SPne1	0.791218	0.76625	0.774531	0.00469808	0.834046	0.736147	0.764375	0.746252	0.703902	0.704585	0.622183	0.820987	0.861522	0.871237	0.816217	0.826015	0.840312	0.718721	0.779941	0.73381	0.780257	0.801629	0.834884	0.817097	0.750344	0.899991	0.85139	0.77258	0.812511	0.80042	0.814196
SPne10	0.803802	0.813159	0.878491	0.0294816	0.896333	0.387016	0.559864	0.676951	0.669134	0.729417	0.687079	0.837129	0.806256	0.840218	0.761341	0.743046	0.812087	0.686472	0.805908	0.783118	0.709327	0.775617	0.747878	0.790881	0.797998	0.63567	0.545708	0.769969	0.657924	0.225129	0.69826
SPne11	0.795082	0.824896	0.867346	0.0849245	0.60704	0.824719	0.808904	0.736538	0.739161	0.747461	0.779545	0.816544	0.763662	0.759408	0.796993	0.826463	0.818955	0.724814	0.694893	0.627479	0.751907	0.833233	0.791902	0.81598	0.77227	0.445089	0.509762	0.707877	0.719657	0.614579	0.592738
SPne12	0.535208	0.648724	0.360848	0.0135578	0.212604	0.50164	0.454245	0.0335586	0.110643	0.312585	0.0330836	0.0484916	0.0466036	0.139937	0.0745698	0.290627	0.00925504	0.239343	0.0235314	0.178399	0.328327	0.163121	0.0243415	0.135212	0.0322838	0.18686	0.0785646	0.285428	0.542827	0.534729	0.303895
SPne2	0.657224	0.567811	0.41577	0.0278654	0.288335	0.722298	0.684681	0.747306	0.681928	0.74244	0.713678	0.612479	0.606836	0.60923	0.453174	0.648998	0.535388	0.450715	0.76256	0.820776	0.717445	0.512013	0.489406	0.547767	0.519725	0.589401	0.512212	0.722879	0.629485	0.785104	0.710704
SPne3	0.610988	0.28602	0.222537	0.026066	0.330154	0.630755	0.721571	0.706105	0.686992	0.699657	0.68875	0.571179	0.567515	0.43616	0.389408	0.394518	0.456575	0.639528	0.578382	0.557814	0.254456	0.509118	0.472676	0.244595	0.378356	0.30891	0.398745	0.305008	0.642992	0.76209	0.305138
SPne4	0.76044	0.422564	0.23316	0.0404392	0.694569	0.792698	0.734473	0.827668	0.784852	0.769411	0.676667	0.639617	0.616579	0.672126	0.513291	0.58485	0.632313	0.634338	0.643615	0.650167	0.666586	0.562731	0.76729	0.578042	0.593256	0.647304	0.693337	0.636131	0.680643	0.616201	0.523334
SPne5	0.616006	0.032119	0.558687	0.0414419	0.778825	0.780068	0.896928	0.771723	0.702829	0.673808	0.783854	0.648359	0.655495	0.59323	0.737231	0.605322	0.61715	0.74186	0.685652	0.633213	0.737133	0.587817	0.54364	0.672018	0.775705	0.572216	0.618371	0.621018	0.685737	0.493727	0.555472
SPne6	0.733695	0.489743	0.862701	0.21471	0.792276	0.772556	0.716079	0.814053	0.725679	0.688595	0.684956	0.781622	0.808332	0.795078	0.696902	0.653029	0.728998	0.710505	0.628647	0.832888	0.718317	0.73752	0.582545	0.790963	0.774233	0.80344	0.770137	0.66569	0.786162	0.634209	0.746269
SPne7	0.768752	0.846089	0.898498	0.871707	0.884636	0.849773	0.749519	0.812137	0.761157	0.693492	0.72935	0.796369	0.840495	0.81027	0.834648	0.814339	0.780904	0.71018	0.768503	0.767761	0.803712	0.748849	0.830598	0.829448	0.715283	0.878606	0.786336	0.790379	0.615161	0.577498	0.796713
SPne8	0.237885	0.185475	0.489319	0.330431	0.408491	0.463665	0.412277	0.428901	0.397697	0.344853	0.35494	0.406844	0.501715	0.335987	0.404214	0.396156	0.308386	0.364335	0.388274	0.461451	0.340209	0.392441	0.352498	0.42402	0.501885	0.36633	0.442038	0.24496	0.700352	0.238302	0.209923
SPne9	0.263223	0.250252	0.213566	0.040568	0.15569	0.483077	0.612211	0.616667	0.714334	0.456644	0.69098	0.208544	0.159261	0.200308	0.146122	0.237126	0.0377436	0.0936104	0.245523	0.228031	0.280231	0.0547577	0.273036	0.0929119	0.10087	0.23828	0.408894	0.170788	0.729989	0.541979	0.261096
StAU1	0.81432	0.829556	0.749075	0.887557	0.874802	0.0441244	0.0349795	0.771806	0.746218	0.699887	0.731152	0.781881	0.823599	0.792681	0.784842	0.812987	0.778818	0.707751	0.725648	0.736831	0.787829	0.81585	0.875711	0.832649	0.806804	0.819927	0.838854	0.629959	0.661304	0.438272	0.588225
StAU2	0.820288	0.902738	0.76966	0.201152	0.298415	0.0206313	0.12879	0.520334	0.778539	0.676576	0.708552	0.83163	0.898681	0.750469	0.82245	0.800365	0.813934	0.759226	0.730439	0.710746	0.802707	0.806385	0.80668	0.82284	0.835852	0.830975	0.817016	0.72081	0.851708	0.633475	0.788072
StAU3	0.543458	0.839253	0.688677	0.796771	0.778061	0.0247044	0.0116414	0.779811	0.764897	0.795597	0.785483	0.783214	0.818358	0.811092	0.816739	0.838809	0.749406	0.65409	0.770192	0.763205	0.755442	0.812521	0.822741	0.824888	0.784281	0.780357	0.860641	0.814755	0.57987	0.771357	0.74516
StAU4	0.430739	0.302951	0.291544	0.134032	0.169908	0.269411	0.333753	0.367383	0.469098	0.613448	0.568576	0.476706	0.5376	0.427456	0.483991	0.443626	0.451817	0.499987	0.482489	0.491478	0.516821	0.621572	0.362434	0.546959	0.507405	0.440153	0.524787	0.278572	0.544363	0.440978	0.634929
StAU5	0.00639794	0.00229855	0.0167377	0.0312626	0.00891941	0.0275691	0.0105404	0.0219871	0.0496865	0.0303282	0.0524106	0.0680279	0.0735716	0.059713	0.0559221	0.0613371	0.0339883	0.00847243	0.025814	0.0451976	0.046202	0.0496672	0.0839547	0.0560907	0.0313165	0.0877251	0.12245	0.00381797	2.76854e-07	0.0105884	0.00327057
StAU6	0.780433	0.826084	0.844367	0.892341	0.208272	0.0297743	0.0809603	0.778786	0.788684	0.760163	0.845663	0.8066	0.857526	0.807405	0.822068	0.870698	0.788589	0.782645	0.787849	0.766575	0.735324	0.834908	0.835331	0.829739	0.846905	0.885129	0.779097	0.635941	0.501907	0.497812	0.915423
StAU7	0.828332	0.745432	0.907298	0.868155	0.896181	0.787737	0.841609	0.746179	0.808642	0.731334	0.675499	0.852708	0.821139	0.847087	0.837535	0.890349	0.761238	0.617193	0.782625	0.76306	0.812053	0.814309	0.855412	0.766452	0.7867	0.875685	0.883521	0.753963	0.68031	0.570255	0.587474
StAU8	0.504898	0.623505	0.733038	0.664927	0.0389859	0.0928818	0.0213477	0.755717	0.722389	0.715455	0.739429	0.656705	0.816137	0.549539	0.853017	0.783795	0.711238	0.660894	0.819625	0.774053	0.744534	0.771004	0.677259	0.781302	0.794522	0.64505	0.788126	0.708636	0.726834	0.777866	0.705243
StAUA1	0.753751	0.74374	0.789841	0.847088	0.838087	0.0243082	0.0183519	0.782216	0.767875	0.63457	0.685381	0.726388	0.333849	0.905083	0.795616	0.81783	0.432406	0.599787	0.752306	0.8599	0.734457	0.247453	0.754299	0.785163	0.747139	0.892933	0.83185	0.359991	0.539801	0.788091	0.69839
StAUA2	0.7859	0.74348	0.15687	0.822874	0.543067	0.0428582	0.0254655	0.787639	0.744601	0.735673	0.715181	0.792311	0.802737	0.871915	0.806289	0.790249	0.728392	0.60687	0.745679	0.674601	0.744727	0.74909	0.769981	0.798387	0.834236	0.817567	0.778871	0.689142	0.447351	0.80264	0.686576
StAUA3	0.661843	0.558307	0.099688	0.520258	0.399224	0.00572237	0.0113185	0.718865	0.211304	0.187378	0.277174	0.446216	0.415028	0.376081	0.243319	0.412281	0.41993	0.590004	0.32961	0.795416	0.378156	0.748133	0.568571	0.413875	0.718668	0.422933	0.337275	0.0661213	0.246829	0.15216	0.79471
StAUA4	0.715151	0.666894	0.33234	0.828562	0.81644	0.0113585	0.0239662	0.779651	0.690509	0.650466	0.550089	0.68453	0.761807	0.622305	0.655779	0.580195	0.77679	0.648218	0.626188	0.778376	0.767702	0.783754	0.658851	0.775264	0.725341	0.685668	0.766364	0.582467	0.571025	0.672515	0.625124
StAUB1	0.789663	0.797782	0.781122	0.83049	0.7973	0.0221722	0.0198871	0.831439	0.803197	0.679664	0.750079	0.719318	0.284857	0.817661	0.796473	0.771432	0.499463	0.644375	0.724342	0.743642	0.704219	0.28781	0.816023	0.815392	0.705632	0.878882	0.859029	0.619042	0.742435	0.655088	0.584928
StAUB2	0.359124	0.0946555	0.345466	0.24572	0.391069	0.0882275	0.0476129	0.701087	0.749827	0.769566	0.743766	0.783344	0.850339	0.855771	0.833487	0.883058	0.844118	0.730054	0.777264	0.66401	0.737267	0.735508	0.827305	0.839406	0.853548	0.881165	0.879594	0.595396	0.56839	0.553882	0.824609
StAUB3	0.687725	0.684481	0.145053	0.710134	0.638884	0.00965635	0.0155179	0.707646	0.202556	0.255028	0.354284	0.305204	0.369905	0.270112	0.221022	0.390719	0.458076	0.633897	0.311451	0.758188	0.466933	0.843755	0.372851	0.471594	0.627608	0.536591	0.567202	0.277703	0.448133	0.317591	0.771224
StAUB4	0.794279	0.81392	0.869689	0.456929	0.817127	0.0165865	0.143844	0.733879	0.711127	0.722522	0.720239	0.602201	0.670564	0.631976	0.668676	0.768828	0.778309	0.672462	0.77646	0.708976	0.772528	0.831717	0.684959	0.786368	0.75572	0.710695	0.822377	0.747534	0.682106	0.706412	0.80711

## Sheet: Table S8
All Top Ranked Probe Hits (p ≤ 0.2)
H. influenzae HPA																					select probes p ≤ 0.05
Probe ID	HAI7	HAI5	HAI4	StAU5	HAI2	HAI3	NsML5	HAI6	HAI1	NsMB3	SaGAL4	NsG1	LiMo3	SaGAL1
Background corrected value	39125.1	15878.3	15240.8	13632.9	13272.5	12587.7	12002.7	11290.8	9534.83	8308.19	3722.95	3228.62	1096.42	513.95
P value	0.00128727	0.00515388	0.00546509	0.00639794	0.00664214	0.00714925	0.00763362	0.00829828	0.0104069	0.0124561	0.0326647	0.038193	0.108564	0.19576
H. influenzae Hi2
Probe ID	StAU5	NsG1	NsMB3	HAI5	HAI4	HAI7	HAI6	HAI3	NsML5	HAI1	SPne5	HAI2	SaGAL2	StAUB2	LiMo3	SaGAL4	SPne8	Neiss 1
Background corrected value	26396.1	22431.7	10719.4	10517.1	10031.6	9547.06	6207.02	5686.94	4793.36	4001.74	3899.07	1519.88	1411.36	1369.86	942.315	757.376	607.743	565.958
P value	0.00229855	0.00297702	0.00888007	0.00911818	0.00973322	0.0104159	0.0183262	0.0204465	0.0251907	0.0311686	0.032119	0.0859603	0.0920948	0.0946555	0.131308	0.156756	0.185475	0.195429
L. monocytogenes
Probe ID	LiMo4	NsML5	LiMo6	StAU5	LiMo3	NsG1	LiMo2	SaGAL8	LiMo5	NsMB4	SaGAL7	LiMo1	StAUA3	NsMA5	StAUB3	StAUA2	NsMB3	SaGAL6	Neiss 2
Background corrected value	12196.5	12161.5	8930.47	8606.72	5855.33	5140.59	4330.49	3498.88	2810.76	2338.47	1910.68	1800.55	1717.41	1240.32	1116.05	1013.37	907.429	878.187	787.521
P value	0.010481	0.0105227	0.0159506	0.0167377	0.0271234	0.031672	0.0386079	0.0489073	0.0616584	0.0742596	0.0902678	0.095427	0.099688	0.132831	0.145053	0.15687	0.171145	0.175535	0.190645
Str.pneumoniae NCTC07465
Probe ID	SPne1	Strep 2	SPne12	SPne3	SPne2	SPne10	StAU5	SPne4	SPne9	SPne5	NsML5	HAI1	NsMB3	NsG1	SPne11	HAI7	Strep 1	HAIB1	StAU4	SaGAL2
Background corrected value	27440.9	18551.9	12770.6	7526.67	7109.15	6771.25	6433.55	5107.26	5092.36	4993.41	3831.55	3736.93	2822.85	2571.47	2445.98	1571.01	1499.88	1470.24	1449.15	874.02
P value	0.00469808	0.0082199	0.0135578	0.026066	0.0278654	0.0294816	0.0312626	0.0404392	0.040568	0.0414419	0.0547952	0.0562144	0.07419	0.0810516	0.0849245	0.125395	0.130302	0.132457	0.134032	0.19727
Str. agalactiae Sa1
Probe ID	StAU5	Strep 1	SaGAL8	SaGAL6	SaGAL7	Strep 2	NsML5	SaGAL2	StAU8	SaGAL1	SaGAL3	SaGAL5	HAI7	NsG1	SPne9	StAU4	HAIB2
Background corrected value	10524.4	10214.3	8015.9	7101.23	6680.5	4401.83	4347.53	3526.75	3431.52	2891	2320.19	2136.24	2070.06	1247.71	857.618	770.719	647.917
P value	0.00891941	0.00931711	0.0131541	0.0155388	0.0168756	0.0288934	0.0293391	0.0377522	0.0389859	0.0474758	0.0604714	0.0660164	0.0682296	0.112148	0.15569	0.169908	0.194724
S.aureus EMRSA-16
Probe ID	StAUA3	StAUB3	StAUA4	StAUB4	StAU2	StAUB1	StAUA1	StAU3	StAU5	StAU6	NsMX5	NsMCD5	NsML2	StAUA2	StAU1	StAUB2	StAU8	SaGAL2	NsML5
Background corrected value	27661	18678.5	16449.9	12098.6	10057.9	9450.1	8718.18	8594.48	7792.24	7266.9	7191.85	6202.04	6023.49	5154.21	5009.53	2409.78	2271.34	1699.04	1645.25
P value	0.00572237	0.00965635	0.0113585	0.0165865	0.0206313	0.0221722	0.0243082	0.0247044	0.0275691	0.0297743	0.0301145	0.0353268	0.0364378	0.0428582	0.0441244	0.0882275	0.0928818	0.118365	0.121468
St.aureus NCTC29213
Probe ID	StAU5	NsMCD5	StAUA3	StAU3	StAUB3	StAUA1	StAUB1	StAU8	StAUA4	StAUA2	NsML2	StAU1	NsMX5	StAUB2	SaGAL8	StAU6	StAU2	StAUB4	NsMX4
Background corrected value	7794.85	7612.93	7408.79	7260.68	5880.85	5179.52	4868.44	4606.66	4203.68	4003.9	3976.66	3078.28	2470.4	2349.64	1868.16	1415.07	857.531	753.347	641.251
P value	0.0105404	0.0108962	0.0113185	0.0116414	0.0155179	0.0183519	0.0198871	0.0213477	0.0239662	0.0254655	0.0256819	0.0349795	0.0450262	0.0476129	0.060999	0.0809603	0.12879	0.143844	0.164164
N. meningitidis Z5005
Probe ID	Neiss 2	StAU5	NsG1	Neiss 1	NsMB3	NsMA1	NsMA4	NsMB4	SPne12	NsMZ1	NsMA5	NsMA3	HAIB1	NsMA8	NsMA2	NsML5	NsMX4	NsMA7	Strep 2	HAI3	LiMo5	NsMW2	NsMA9
Background corrected value	94915.6	94609.9	94579.5	94370.9	94012	91780.1	90823.6	69985.5	62045.1	55567.9	48603.1	47032.1	44104.8	39853.5	36223.8	30095.9	27564.1	23886.2	15569.5	13055.9	9756.83	9409.35	8708.9
P value	0.0219136	0.0219871	0.0219944	0.0220448	0.0221321	0.022689	0.0229355	0.0298332	0.0335586	0.0372975	0.0422893	0.0435933	0.0462372	0.0506676	0.0551448	0.0647207	0.0696907	0.0784129	0.109399	0.12442	0.152323	0.156067	0.164256
N. meningitidis Z4673
Probe ID	NsMB6	NsMspp	NsG1	Neiss 1	Neiss 2	NsMA4	NsMB4	NsMB3	NsMB7	NsMA5	NsML5	NsMB1	NsMB5	HAIB1	StAU5	SPne12	NsMW2	HAIF1
Background corrected value	102459	100570	96424	94295.4	86937.8	79361.6	74604.7	73504.1	62241.3	60875.2	60752.5	56132.7	38455.8	30033.2	29484.9	11375.2	5013.4	4852.53
P value	0.0137824	0.0140772	0.0147645	0.0151405	0.0165791	0.0183315	0.0196072	0.0199249	0.0237888	0.0243491	0.0244006	0.026492	0.0386668	0.048849	0.0496865	0.110643	0.195529	0.199571
N. meningitidis Z8948
Probe ID	Neiss 1	NsMspp	Neiss 2	NsMB3	NsG1	NsMB4	NsMA4	NsMA5	NsML5	NsMCD2	StAU5	LiMo3	HAI3	NsMCD4	HAIB1	NsMCD1	NsMCD3	SaGAL2	StAUA3
Background corrected value	92535	92429.6	92352.1	92217.7	91836.3	82459	65986	65704.3	39105	32324.3	29147	25433.6	23529.1	17587.8	8635.78	8485.71	7860.67	6073.31	3548.58
P value	0.00779832	0.00780979	0.00781824	0.00783293	0.00787489	0.00903674	0.0119259	0.0119885	0.022008	0.0271424	0.0303282	0.034991	0.0379081	0.0506178	0.09594	0.0973484	0.103673	0.127181	0.187378
N. meningitidis Z6904
Probe ID	NsMspp	Neiss 1	Neiss 2	NsG1	NsMA4	NsMB4	NsMB3	NsML5	NsMA5	SPne12	NsMW1	NsMW2	NsMW3	StAU5	HAIB1	NsMW4	HAI3	HAIB2	HAIF1	SaGAL2
Background corrected value	110881	110507	106628	103821	102612	89960.2	79732.7	67049.1	58537.3	36314.5	31769.6	27825	26188.4	22501.1	18288.9	18285.3	16939.5	12625.8	7781.69	4281.45
P value	0.00965353	0.00969288	0.0101177	0.0104456	0.0105923	0.012369	0.01422	0.0172915	0.020079	0.0330836	0.0377736	0.0429463	0.045495	0.0524106	0.0631752	0.063186	0.0675661	0.0866114	0.126279	0.190701
N. meningitidis NCTC9714
Probe ID	NsMCD2	NsMB3	NsG1	NsMCD5	NsMA5	NsMB4	NsMCD1	NsMCD3	NsML5	NsMCD4	HAIB1	Neiss 2	Neiss 1	HAI3	SPne12	StAU5	NsMspp	NsMA4
Background corrected value	30551.2	29380.9	27781.6	23705.3	14769.8	14640.8	14209.7	12673.1	11813.1	9027.08	9009.42	7668.47	7589.87	7340.07	5941.13	3853.64	3263.86	1287.34
P value	0.010752	0.0111927	0.0118515	0.013905	0.0219402	0.0221201	0.0227427	0.0252647	0.0269265	0.0341522	0.0342101	0.0392627	0.0396054	0.0407352	0.0484916	0.0680279	0.0769652	0.143995
N. meningitidis NCTC11423
Probe ID	NsG1	NsMB3	NsML5	NsMA5	NsMB4	NsMB5	NsMA4	NsMB1	Neiss 2	NsMspp	NsMB6	SPne12	HAI3	NsMB7	NsMB2	StAU5	Neiss 1	HAIB1	SPne9	HAIB2
Background corrected value	35173.7	19098.7	15048.6	9826.7	7467.7	6781.03	6657.72	5694.55	5227.85	4950.73	4406.44	4186.61	4144.55	3076.92	2452.25	2416.49	2260.19	2090.28	816.434	633.502
P value	0.00514881	0.0104112	0.0134879	0.0209622	0.0274371	0.0300762	0.0306014	0.0353883	0.0382576	0.040182	0.0445615	0.0466036	0.0470153	0.0605251	0.0727216	0.0735716	0.0775378	0.0823762	0.159261	0.186254
N. meningitidis NCTC11424																				0.1857
Probe ID	NsG1	NsMB3	NsML5	NsMB4	NsMA5	HAIB1	Neiss 2	HAI3	NsMB1	NsMB5	NsMA4	NsMspp	StAU5	NsMB6	NsMB7	SPne12	Neiss 1	NsMZ1	NsMB2
Background corrected value	25669	17077.8	14060.8	9307.05	7615.85	3851.62	3789.06	3563.09	3061.56	2289.21	2250.08	2169.29	2007.36	1972.01	1136.5	690.078	551.45	473.888	470.956
P value	0.00352304	0.00598929	0.00763286	0.0124857	0.0156854	0.0322974	0.0328296	0.0348929	0.0404414	0.0530657	0.0539029	0.0557133	0.059713	0.0606601	0.0962392	0.139937	0.163417	0.18066	0.181389
N. meningitidis NCTC10790
Probe ID	NsG1	NsMB3	NsML5	NsMA5	NsMB4	NsMX3	NsMX1	HAI3	HAIB1	NsMX2	NsMX4	NsMX5	NsMA4	StAU5	Neiss 1	Neiss 2	SPne12	SPne9	NsMZ1	HAIB2
Background corrected value	31036.8	23284.2	14696	10911.5	9725.94	7182.82	6445.78	5617.58	5477.05	5088.27	4730.01	4376.21	4097.92	3406.49	2885.01	2757.75	2361.72	897.352	812.327	546.9
P value	0.0065881	0.00905567	0.0146968	0.0197778	0.0221057	0.0293707	0.0324053	0.0366284	0.0374535	0.0399378	0.0425319	0.0454423	0.0480249	0.0559221	0.0638662	0.0661681	0.0745698	0.146122	0.155492	0.19656
N. meningitidis NCTC10791
Probe ID	NsG1	NsMB3	NsMA4	NsML5	Neiss 2	NsMA5	NsMspp	NsMB4	Neiss 1	HAI3	HAIB1	NsMY1	StAU5	NsMY3	NsMY4	NsMY2	NsMY5	HAIB2
Background corrected value	31770.1	23164.1	17519.1	14640.5	13139.3	12724.3	12707.2	6304.99	5340.71	3690.5	2988.38	2979.69	2929.2	1696.95	1407.48	1257.6	1249.47	616.121
P value	0.00527889	0.00770269	0.0106122	0.0129515	0.0145668	0.0150781	0.0150999	0.0307742	0.0360112	0.0503096	0.0603132	0.0604615	0.0613371	0.0948302	0.10896	0.118165	0.118711	0.189188
N. meningitidis NCTC 10792
Probe ID	NsG1	NsMB3	SPne12	NsMA4	NsML5	NsMB4	NsMA5	HAIB1	NsMZ1	Neiss 2	HAI3	StAU5	SPne9	Neiss 1	HAIB2	NsMA1
Background corrected value	31708	25633.4	22884.8	22105.6	21862.2	21246.9	15563.4	15250.1	14691.4	14013.2	8388.32	7023.08	6315.29	2807.6	1835.43	1100.51
P value	0.0061819	0.00806079	0.00925504	0.00964938	0.00977851	0.0101184	0.014546	0.0148859	0.0155277	0.0163742	0.028398	0.0339883	0.0377436	0.0787222	0.110669	0.160248
N. meningitidis NCTC10793
Probe ID	Neiss 2	Neiss 1	NsMB3	NsG1	NsMA5	NsMB4	StAU5	NsML5	NsMA4	HAIB1	HAI3	NsMZ1	SPne9
Background corrected value	48829.4	39062.5	37158.7	32856.4	14138.9	11963.3	11693.6	11457.8	11156.9	9468.82	5775.92	1435.11	1299.5
P value	0.00102333	0.00146597	0.00158645	0.00192255	0.00656362	0.00821999	0.00847243	0.00870365	0.00901401	0.0111501	0.0204426	0.08579	0.0936104
N. meningitidis NCTC13152
Probe ID	NsG1	NsMB3	NsML5	NsMspp	NsMB4	NsMA5	HAIB1	Neiss 2	SPne12	NsMA4	StAU5	HAI3	Neiss 1	NsMB1	HAIB2	NsMZ1	NsMB5	NsMB2
Background corrected value	88324.8	86464.5	48749.2	46861.6	40928.8	30157	23242.5	22372.2	19899.5	19725.9	18310.9	16256.7	8138.85	6510.32	2769.27	2008.01	1947.63	1877.9
P value	0.00353533	0.00364401	0.00794905	0.00836719	0.00995057	0.014512	0.0197241	0.0206077	0.0235314	0.0237636	0.025814	0.0293983	0.0592447	0.0728183	0.147051	0.184989	0.188885	0.193602
N. meningitidis NCTC13198
Probe ID	NsG1	NsML5	NsMB3	NsMA5	NsMB4	NsMspp	NsMA4	HAIB1	HAI3	StAU5	Neiss 2	NsMB1	NsMCD2	Strep 1	Neiss 1	NsMB5	SPne12
Background corrected value	81194.5	62238.2	38221.6	35363	28356.3	20396.5	19645.3	8184.81	7569.88	6550.48	5646.99	3008.79	2998.58	2123.27	1843.39	1648.4	1541.16
P value	0.00119849	0.00190043	0.00421725	0.0047613	0.00666338	0.0107477	0.011329	0.0349832	0.0383247	0.0451976	0.0532473	0.100566	0.100886	0.137329	0.154576	0.169191	0.178399
N. meningitidis NCTC13214
Probe ID	NsML5	NsMB3	Neiss 2	NsG1	NsMB4	NsMspp	HAIB1	NsMA5	Neiss 1	HAI3	NsMA4	StAU5	NsMB5	NsMB1	NsMB6	NsMZ1	NsMB2
Background corrected value	70370.3	65706.1	45841.6	40743.8	34952.3	32676.4	31911.9	31503.6	17130.4	14977.7	12787.4	10166.2	6221.4	6003.49	5647.21	2345.1	1892.63
P value	0.0043551	0.00480032	0.00786953	0.00919649	0.0112126	0.012213	0.0125827	0.0127878	0.0264053	0.0306592	0.0363789	0.046202	0.0743472	0.0768146	0.081193	0.166041	0.193317
N. meningitidis NCTC13218
Probe ID	NsG1	Neiss 2	Neiss 1	NsMB3	NsML5	NsMA4	NsMB4	NsMA5	HAIB1	NsMspp	HAI3	StAU5	NsMB5	SPne9	NsMB2	NsMB1	NsMB7	NsMB6	SPne12	HAIB2
Background corrected value	98175	78632.1	75009.8	74877.7	70993	44435.3	38338.2	35244.5	33293.2	26646.8	24116.2	16332	15449.8	14582.1	14435.3	12173.2	7104.03	4000.44	3354.43	2412.2
P value	0.00812609	0.0104509	0.0110136	0.0110351	0.0117035	0.019251	0.022357	0.0243097	0.0257114	0.0318563	0.0349796	0.0496672	0.0521121	0.0547577	0.0552316	0.0637092	0.0972088	0.145516	0.163121	0.199645
Probe ID
N. meningitidis NCTC13223	NsG1	NsMB3	NsML5	NsMA5	NsMB4	SPne12	HAIB1	HAI3	NsMA4	NsMB5	NsMB6	NsMB1	Neiss 2	NsMspp	NsMB7	StAU5
Background corrected value	19221.1	10208.5	7953.46	5713.35	4920.45	3504.44	3086.21	2248.64	2061.24	1654.94	1602.9	1437.88	1287.79	1200.29	1004.74	998.463
P value	0.0027653	0.00664649	0.00918562	0.0138337	0.0165249	0.0243415	0.027977	0.0390341	0.04263	0.0528997	0.0545458	0.0604471	0.0669351	0.0713495	0.0834998	0.0839547
N. meningitidis NCTC13225
Probe ID	NsMA1	NsG1	NsML5	NsMB3	NsMA4	NsMA5	NsMB4	HAIB1	NsMA7	NsMA3	NsMA8	StAU5	NsMA2	HAI3	NsMZ1	Neiss 2	NsMA6ROSO	SPne9	Neiss 1	NsMA9	SPne12	LiMo3
Background corrected value	44012.8	40071.9	38555.3	36734.6	29681.7	28017.7	19654.9	16601.3	15748.6	15315.4	13329.1	12027	11422.2	11046.7	8820.91	8340.91	6606.74	6098.25	5836.23	5229.24	3464.85	3235.67
P value	0.0180635	0.0197552	0.0204889	0.0214415	0.0260971	0.0274935	0.0375029	0.043224	0.0451486	0.0461943	0.0516947	0.0560907	0.0584055	0.0599447	0.0711475	0.0741686	0.0878147	0.0929119	0.0957982	0.103303	0.135212	0.141111
N. meningitidis NCTC13248
Probe ID	NsMB3	NsML5	Neiss 2	NsG1	NsMB4	NsMA5	NsMspp	StAU5	SPne12	NsMA4	Neiss 1	HAIB1	HAI3	NsMY1	NsMY3	NsMY2	NsMY4	SPne9	NsMZ1	LiMo3	NsMY5	LiMo4	SaGAL8	HAIB2
Background corrected value	46567.9	43662.5	40267.3	31029.5	28193	27121.6	23802.4	22413	21678.4	20309.9	18998.6	15723.7	11095.7	9134.73	5825.34	5738.24	5379.53	5313.01	5216.46	4041.52	3883.91	2400.94	2273.37	1843.52
P value	0.0154226	0.0164675	0.0178659	0.0230745	0.0252882	0.026232	0.0296315	0.0313165	0.0322838	0.0342478	0.0363587	0.0429268	0.0575161	0.0672079	0.0944173	0.0954519	0.0999795	0.10087	0.102193	0.121926	0.125228	0.170114	0.175793	0.198688
N. meningitidis NCTC13273
Probe ID	NsG1	NsMA5	NsMB3	NsMB4	NsML5	NsMB5	NsMCD2	NsMB1	HAIB1	NsMspp	HAI3	NsMA4	Neiss 1	StAU5	NsMB7	Neiss 2	NsMB2	HAIB2	SPne12	Strep 1	NsMA7
Background corrected value	19444.8	10588.3	9650.84	5416.37	4975.89	4957.63	4573.81	4324.89	3726.98	3170.85	3055.56	1614.22	1445.39	1390.24	1362.53	1284.06	641.134	582.772	511.035	495.914	489.707
P value	0.0049169	0.0107531	0.0120394	0.0234459	0.0257174	0.0258199	0.0281533	0.0298751	0.0348815	0.0410787	0.0426182	0.0771715	0.084878	0.0877251	0.089226	0.0937592	0.15987	0.170901	0.18686	0.190634	0.192231
N. meningitidis NCTC 13275
Probe ID	Neiss 2	NsMB1	NsMB5	NsMspp	NsMA4	NsG1	Neiss 1	NsMB3	NsMB2	NsML5	NsMB6	NsMB7	NsMA5	NsMCD2	NsMB4	SPne12	HAIB1	HAI3	StAU5
Background corrected value	32496.3	29305	27620.1	25266.7	21942.2	20113	18571.7	15385.4	12159.5	9949.29	9832.6	9514.66	6730.31	6062.11	4595.46	3678.38	3437.29	2164.88	1941.92
P value	0.0114789	0.0127624	0.0135523	0.0148195	0.0170353	0.0185391	0.0200143	0.023896	0.0296206	0.0353601	0.0357242	0.036755	0.049156	0.0534974	0.0664719	0.0785646	0.0825602	0.113967	0.12245
N. lactamica HPA1
Probe ID	Neiss 2	NsMA5	NsMB4	NsML5	NsMB3	StAU5	NsG1	LiMo3	Neiss 1	NsMA4	StAUA3	HAI3	NsMX1	SPne9	Strep 2
Background corrected value	78555.9	69593	63151.6	63098.4	59951.4	52327.7	51203.8	41237.8	20012.2	12627	7137.38	3994.69	3374.1	2760.62	2659.39
P value	0.0018373	0.00229749	0.00273926	0.00274341	0.00300608	0.00381797	0.00396439	0.00572293	0.0175629	0.0330166	0.0661213	0.121673	0.142727	0.170788	0.176378
N. lactamica Y92-1009
Probe ID	StAU5	NsMX4	Neiss 2	HAIB1	Neiss 1	NsMB3	NsMZ1	NsG1	NsML5	NsMA5	Strep 2	SaGAL2	NsMB4	NsMW1
Background corrected value	98804.6	15912	9381.81	7002.54	3443.87	2485.08	2042.26	1924.38	1912.63	1751.21	1513.5	1197.85	874.845	871.23
P value	2.76854e-07	0.00031041	0.00151843	0.00336212	0.0181093	0.0350423	0.0503889	0.0559725	0.0565741	0.065816	0.0836198	0.11936	0.182587	0.18354
N. lactamica 020-06
Probe ID	Neiss 1	NsML5	NsG1	Neiss 2	NsMB3	NsMA5	NsMB4	StAU5	NsMA4	SaGAL2	NsMX4	StAUA3	HAI3
Background corrected value	79641.8	65812.5	57232.9	57213.6	54339.8	51717.3	45458.9	20364.6	7681.17	5495.34	2958.29	2574.35	2286.86
P value	0.000824079	0.00122509	0.00162451	0.0016256	0.00180081	0.00198497	0.0025483	0.0105884	0.0443303	0.0673732	0.132835	0.15216	0.170026
N. flavescens
Probe ID	Neiss 2	Neiss 1	NsG1	NsMB3	NsMA5	StAU5	NsMB4	NsML5	HAI3	NsMX4
	68933.5	68257.5	33982	26548.7	24116.3	20589.9	13129.3	10505.8	2104.64	1768.53
	0.000153752	0.000158108	0.00100689	0.00182768	0.00228609	0.00327057	0.00846786	0.0130745	0.149081	0.180807
