# Supplementary material for: Development and Assessment of a Diagnostic DNA Oligonucleotide Microarray for Detection and Typing of Meningitis-Associated Bacterial Species
Source: High Throughput. 2018 Oct 16;7(4):32. doi: 10.3390/ht7040032 (PMC6306750; doi:10.3390/ht7040032)
Supplement: Supplementary file 1 [file high-throughput-07-00032-s001.zip › Supplementary Material S6.xls]

## Sheet: Table S9
	CSF1S	CSF1P	CSF2S	CSF2P	CSF3S	CSF3P	CSF4S	CSF4P	CSF5S	CSF5P	CSF6S	CSF6P	CSF7S	CSF7P	No DNA Control	Human Donor DNA 1	Human Donor DNA 2
HAI1	3507.88	1500.65	3013.51	2468.22	986.692	941.366	1840.08	1853.93	430.338	2442.45	2706.57	458.979	6233.13	108.205	834.644	411.434	311.831
HAI2	34.848	140.73	66.749	86.296	215.989	178.27	57.248	106.219	505.063	61.445	169.44	178.225	130.908	248.133	22.528	72.176	40.622
HAI3	4543.6	2518.02	2053.99	2398.17	718.895	5400.74	880.605	491.364	582.216	3454.14	2653.61	654.302	2714.03	180.027	246.038	501.911	156.147
HAI4	668.299	471.633	1449.81	1396.1	396.154	286.223	930.302	647.08	680.477	1505.53	188.352	960.401	1513.04	195.92	77.949	268.706	204.814
HAI5	195.069	64.451	31.077	18.794	135.302	56.097	25.027	39.002	251.856	53.982	65.081	185.697	99.024	318.324	23.307	20.783	28.605
HAI6	92.245	113.998	62.579	28.27	142.213	52.828	27.721	19.917	186.677	43.313	57.467	160.662	117.038	153.525	24.692	23.933	22.013
HAI7	34.46	158.818	157.515	101.753	205.033	53.392	133.691	145.375	466.234	82.879	158.694	162.085	338.294	345.359	28.035	75.863	234.907
HAIB1	7983.23	5791.51	5696.42	6835.73	1549.51	8911.11	6747.57	4883.51	2013.36	10178.9	3382.94	2225.85	9167.65	163.632	1208.91	424.384	407.884
HAIB2	523.892	650.185	1111.98	977.638	237.34	570.937	303.447	688.906	884.688	900.259	405.478	270.339	1085.57	4256.74	466.209	257.417	92.28
HAIF1	1258.38	2351.76	4535.03	2723.39	890.757	266.691	1642.53	1044.6	780.272	743.325	3625.03	291.215	7541.73	114.968	436.618	508.775	157.236
HAIF2	620.492	90.664	509.173	111.564	121.231	111.994	237.487	563.375	289.833	276.461	80.614	191.51	730.381	275.617	602.511	398.818	186.647
LiMo1	34.318	127.169	68.502	23.449	155.008	58.976	101.088	56.695	168.411	106.141	74.585	204.775	187.017	210.455	19.78	23.418	42.027
LiMo2	75.372	161.842	382.957	40.902	170.734	67.718	200.989	111.283	172.963	250.342	128.222	195.155	348.511	864.84	61.069	68.506	32.843
LiMo3	587.829	360.059	1083.04	164.706	274.786	326.622	184.656	145.52	307.766	315.538	277.446	231.917	706.76	131.002	79.814	266.956	69.048
LiMo4	229.41	308.331	602.732	86.08	121.054	192.255	118.731	133.37	291.788	153.558	258.091	255.087	463.516	206.931	30.946	263.82	47.246
LiMo5	30.858	298.94	142.337	17.756	137.447	50.119	49.244	23.416	458.928	48.316	116.978	147.534	194.858	207.924	16.488	77.546	23.782
LiMo6	610.438	6983.15	5768.78	2932.03	1127.87	451.418	1835.73	2466.8	2695.82	1829.45	9283.91	1607.42	19082.1	209.232	689.644	632.705	344.377
Neiss 1	15171	752.601	170.728	3656.34	1604.35	7229.47	257.963	243.17	186.726	1277.6	119.056	328.809	854.053	377.778	26.438	57.776	21.882
Neiss 2	26012.2	821.781	1247.34	7496.98	5106.78	26298.8	178.685	1516.51	373.819	9541.48	55.149	206.698	62.5	337.139	24.895	99.427	22.616
NsG1	14113.4	2833.26	3955.96	5953.63	1078.33	11604.3	2817.49	1856.4	1997.16	8770.03	769.781	207.577	2840.74	171.191	526.107	522.218	363.351
NsMA1	92.887	573.92	336.392	330.967	164.682	80.356	188.981	156.353	115.044	40.11	136.288	549.311	840.576	366.425	24.484	102.258	27.399
NsMA2	25.563	91.394	13.241	29.267	180.001	60.111	16.71	11.912	237.296	57.765	62.311	253.31	116.354	206.891	21.682	27.28	17.303
NsMA3	38.275	105.306	8.611	35.444	153.172	57.099	16.446	18.159	152.972	45.666	62.235	227.665	224.704	303.524	17.132	24.737	22.653
NsMA4	1366.09	628.551	1490.47	857.354	155.111	628.188	365.227	274.316	483.503	316.723	328.622	175.209	732.849	195.674	71.026	104.403	39.2
NsMA5	1047.9	209.368	450.904	413.401	190.871	1425.7	166.95	146.167	698.062	1594.6	47.603	237.231	182.879	266.265	39.363	36.84	21.432
NsMA6ROSO	107.441	89.736	31.436	45.684	170.513	38.821	40.328	20.554	239.301	36.971	74.633	320.176	118.005	137.624	25.799	31.366	21.01
NsMA7	37.196	1195.24	762.625	175.298	133.167	91.417	354.36	157.889	231.027	149.308	556.198	254.561	915.71	203.027	57.267	235.157	47.946
NsMA8	40.889	938.506	269.978	67.093	130.934	56.698	316.274	107.194	353.193	32.018	242.088	507.192	762.864	267.795	24.48	251.492	31.706
NsMA9	53.839	72.329	14.452	34.448	199.216	57.829	21.393	18.95	239.344	40.812	65.77	209.052	80.148	282.851	26.461	27.745	13.36
NsMB1	44.467	78.476	34.193	30.985	190.396	78.566	23.578	19.415	194.205	32.161	56.251	141.172	148.698	328.895	29.646	18.835	20.899
NsMB2	51.237	94.85	139.911	41.953	158.098	56.535	115.382	96.499	355.128	69.049	138.75	197.465	152.124	3630.21	17.846	57.405	25.098
NsMB3	12126.2	5347.72	2697.08	6925.86	908.241	6665.24	1322.57	1154.04	3058.56	7099.46	343.333	737.128	1748.61	218.449	442.854	436.049	164.866
NsMB4	326.318	245.832	630.383	418.526	196.342	354.004	248.567	296.101	218.489	367.195	102.776	318.817	660.428	190.132	116.651	79.237	74.87
NsMB5	92.402	108.664	41.96	49.61	136.687	64.405	18.944	40.604	187.283	40.368	86.456	457.949	152.147	415.817	19.549	26.748	16.822
NsMB6	34.036	79.143	7.783	21.543	177.134	39.585	13.166	12.413	185.902	23.542	60.228	165.545	119.679	142.164	29.227	22.081	19.395
NsMB7	55.629	67.755	13.203	22.017	181.509	65.91	15.378	12.243	210.767	32.196	43.39	145.451	75.196	186.965	16.718	27.945	21.381
NsMCD1	39.863	72.193	6.51	19.691	114.953	75.539	14.06	12.503	167.358	24.667	54.16	194.104	85.562	176.269	21.523	23.192	22.022
NsMCD2	168.795	467.738	633.627	244.23	215.402	182.673	854.677	1018.71	184.409	327.619	344.659	143.044	406.79	278.426	98.449	2543.47	598.122
NsMCD3	38.706	60.013	28.519	21.525	114.184	53.508	26.141	22.187	199.564	37.13	30.611	91.417	67.535	145.917	22.282	28.142	27.324
NsMCD4	242.764	304.379	763.641	552.446	255.542	442.852	689.226	473.582	186.829	312.06	527.676	327.073	676.214	130.269	74.533	151.947	80.236
NsMCD5	38.67	171.675	25.979	21.935	201.27	51.863	21.163	22.321	153.279	29.978	55.686	403.745	57.466	767.985	30.352	28.852	14.046
NsML1	835.205	832.018	1646.72	1073.35	248.388	610.187	1718.04	2620.14	658.837	621.112	594.295	434.263	979.104	170.981	91.946	410.965	804.054
NsML2	69.802	189.461	268.827	63.927	166.491	39.61	177.488	248.546	253.62	36.23	195.88	213.359	197.162	148.028	23.89	97.765	42.679
NsML3	50.853	73.914	66.25	109.758	137.91	49.893	99.681	89.877	388.161	168.049	44.41	231.592	164.045	195.759	22.112	42.944	31.58
NsML4	169.119	308.325	601.525	395.411	139.139	178.824	911.031	1181.2	254.98	318.788	369.764	303.301	262.71	280.821	50.972	385.331	255.319
NsML5	12359.6	1177.44	3836.5	6207.48	1127.48	8529.96	3983.94	1910.05	4468.12	8652.85	609.869	495.905	3822.99	112.885	672.285	395.498	314.971
NsMspp	3623.04	802.828	1936.18	1836.74	441.134	612.958	479.663	232.184	589.507	545.178	436.551	380.713	3049.9	158.79	220.272	119.861	41.886
NsMW1	641.289	1342.22	4458.65	5784	237.695	305.286	5116.36	5909.94	1214.36	645.956	2863.18	289.966	8026.51	369.669	611.524	4897.6	1013.53
NsMW2	283.218	835.638	1820.98	1760.08	382.256	241.589	597.86	1153.4	327.938	597.229	1890.61	326.171	7120.11	267.565	227.373	534.676	146.451
NsMW3	748.536	1152.31	3881.63	4149.18	205.164	257.711	5344.39	5693.14	733.181	561.178	2883.51	198.008	7593.1	232.588	398.85	5052.51	1427.71
NsMW4	576.938	1018.65	4065.63	3980.09	281.604	222.776	5265.08	3754.17	682.186	595.735	2798.78	244.221	5397.13	123.194	530.342	4475.74	403.296
NsMX1	214.424	96.466	84.732	19.08	116.415	90.026	138.82	48.718	172.72	153.217	88.321	164.071	121.866	239.293	35.541	31.727	34.284
NsMX2	33.338	92.822	44.977	27.107	118.262	42.672	28.235	24.09	79.867	427.071	85.789	158.948	167.645	143.671	15.839	45.508	17.658
NsMX3	51.445	96.387	510.074	110.724	170.196	144.239	508.679	289.968	240.656	200.038	98.535	169.477	153.132	160.175	83.835	227.891	110.892
NsMX4	3213.69	7936.28	5729.34	7939	1176.96	3656.18	10198.3	9320.99	6811.16	3378.69	3764.73	1368.52	4056.42	90.729	407.376	7330.16	4145.59
NsMX5	1314.62	796.477	554.443	589.258	650.148	793.669	399.619	466.051	546.465	328.765	294.368	609.823	789.622	194.714	42.247	167.581	156.36
NsMY1	211.91	611.1	1522.2	1860.16	405.98	81.318	659.657	1131.84	749.152	209.387	565.425	677.69	2339.4	350.485	180.633	257.39	146.716
NsMY2	51.291	360.872	170.473	155.101	173.048	43.856	241.65	332.854	123.724	47.273	1905.87	309.397	2732	129.85	42.598	138.828	303.997
NsMY3	126.756	133.191	1089.1	1029.52	351.445	89.558	555.232	1163.03	595.433	133.016	650.736	405.178	1742.49	262.123	114.65	208.122	84.763
NsMY4	190.907	551.68	400.394	265.651	339.7	51.748	162.86	347.482	382.782	124.695	570.942	517.611	720.315	137.422	53.469	94.74	35.858
NsMY5	207.616	254.356	994.317	867.445	494.528	117.024	331.078	378.286	526.488	110.93	612.157	165.139	1205.18	99.334	363.364	189.721	192.726
NsMZ1	1614.06	660.102	1950.83	535.57	275.944	1006.23	1256.6	777.508	255.576	1052.22	1130.91	169.065	1152.9	199.204	118.431	76.166	95.232
SaGAL1	48.666	185.724	23.872	28.393	163.308	63.91	17.198	22.141	168.879	62.957	62.58	117.457	100.063	151.911	21.656	54.765	28.176
SaGAL2	300.471	847.197	391.729	160.894	219.529	372.985	218.36	233.908	267.082	364.985	1493.75	115.548	758.611	160.838	51.909	291.36	87.972
SaGAL3	103.632	448.614	136.385	150.524	151.058	68.584	170.599	199.202	263.653	239.25	144.628	313.976	226.332	89.856	30.849	266.989	44.287
SaGAL4	130.415	3523.35	2726.85	2583.8	158.908	492.498	778.355	1439.9	341.774	336.825	9367.17	423.142	3909.89	179.532	47.881	268.27	332.4
SaGAL5	65.208	115.808	133.159	208.831	203.259	90.867	197.054	183.904	329.121	91.338	121.646	340.248	354.984	511.068	40.712	52.5	48.211
SaGAL6	415.928	886.594	981.109	99.878	121.541	457.691	698.396	399.657	689.779	264.25	548.112	236.49	512.024	171.411	41.292	338.752	78.098
SaGAL7	239.012	264.12	143.478	169.434	136.298	161.933	257.701	226.359	440.662	155.869	74.405	227.52	145.632	270.399	40.741	244.687	105.2
SaGAL8	536.419	1055.95	2482.89	261.257	361.347	506.191	1148.74	789.519	992.574	249.861	548.583	1727.35	1729.67	245.003	159.175	560.631	212.202
Strep 1	54.117	207.873	423.112	71.307	169.068	67.306	356.018	178.249	201.624	66.369	104.337	233.484	182.107	798.759	30.999	29.537	60.946
Strep 2	3432.26	4261.1	5357.34	8409.92	1147.26	875.163	3471.33	2335.99	3912.4	2815.77	3313.43	2967.59	10105.6	294.233	17.942	151.412	20.538
SPne1	34.847	87.836	140.224	35	159.544	422.471	137.652	91.049	314.583	54.892	109.211	167.668	198.234	141.719	29.262	78.965	54.126
SPne10	162.966	449.968	125.77	256.366	158.292	276.548	143.574	204.105	198.273	234.806	442.12	158.625	108.032	301.987	97.265	231.388	166.256
SPne11	118.464	117.08	486.054	158.704	142.201	51.947	973.82	570.051	213.028	65.173	149.304	96.059	181.135	104.321	46.247	408.358	419.088
SPne12	3099.07	2011.73	3227.37	4753.26	733.514	3039.2	3674.63	3142.39	752.309	7429.04	963.396	292.522	2780.72	158.392	1060.85	684.717	608.984
SPne2	6732.98	721.636	343.716	693.437	451.764	690.64	219.324	138.671	627.456	244.597	327.291	445.53	329.684	124.41	70.497	208.838	40.479
SPne3	186.425	97.079	257.963	183.466	185.784	229.121	320.213	167.926	181.957	166.8	78.437	224.664	282.78	192.927	40.027	68.589	93.978
SPne4	56.641	432.38	121.215	42.329	184.005	65.653	279.296	281.276	695.127	63.706	147.512	413.546	318.376	351.747	28.379	99.016	762.783
SPne5	988.714	173.846	260.777	88.073	175.13	72.545	96.696	72.914	226.572	60.127	180.332	156.125	216.758	99.789	33.871	26.408	26.171
SPne6	51.726	115.292	37.662	32.243	165.087	67.995	42.199	20.92	108.58	42.607	81.579	181.362	122.053	318.469	37.159	35.256	17.096
SPne7	35.119	122.675	17.277	25.348	153.169	71.916	16.945	12.283	152.448	29.152	68.604	368.346	109.884	200.913	17.884	25.807	19.935
SPne8	262.905	205.21	350.772	235.287	239.409	299.943	171.333	204.703	133.836	185.232	212.762	287.76	473.413	149.226	57.961	124.785	82.12
SPne9	1115.73	5960.81	1975.13	2051.27	986.84	394.214	1578.59	3554.46	4087.05	2094.41	5319.22	564.47	12776.4	161.55	871.642	602.775	254.266
StAU1	25.883	78.328	7.526	26.473	105.71	93.496	12.216	14.63	243.277	40.016	61.636	355.478	110.314	166.545	18.283	15.931	16.215
StAU2	181.441	133.691	106.59	50.328	154.139	362.714	35.209	25.675	383.946	64.73	79.935	250.841	239.438	140.796	31.296	14.453	20.626
StAU3	27.1	142.516	38.442	16.52	119.496	57.065	40.847	82.801	331.781	20.461	47.633	162.11	123.049	181.368	23.491	30.896	14.323
StAU4	919.845	1420.47	2499.85	759.547	305.741	488.197	1056.38	450.214	345.36	3170.8	1593.56	528.825	2918.59	140.472	304.033	218.533	94.321
StAU5	28193.5	43574.6	5783.08	14132.1	19571.5	32750.4	11855.3	9582.51	19768.7	20813.2	34832.3	36257	83742.6	505.436	9924.72	16767.5	13177.3
StAU6	32.799	90.326	14.688	22.743	147.243	92.803	61.414	15.502	192.732	37.441	60.359	690.053	106.306	130.911	16.049	32.423	13.075
StAU7	33.048	88.481	6.743	13.804	143.915	33.145	12.778	6.086	30.156	26.121	55.941	139.267	68.481	468.801	23.197	47.063	17.806
StAU8	73.294	136.807	90.741	129.591	172.468	119.463	82.71	127.653	223.03	108.535	152.64	230.571	107.637	264.492	37.287	112.281	19.902
StAUA1	40.729	101.329	5.292	138.628	157.211	47.649	14.387	11.933	79.341	21.526	59.485	238.654	82.351	182.173	21.874	37.148	25.396
StAUA2	54.811	174.196	21.703	156.719	99.768	69.086	18.563	25.667	344.579	37.253	65.265	289.982	126.253	250.239	17.985	24.864	21.638
StAUA3	98.629	101.16	160.75	41.35	140.694	110.382	75.689	63.307	119.784	52.332	121.434	175.1	249.085	233.681	33.718	375.958	40.309
StAUA4	53.895	90.905	41.463	36.029	137.2	65.036	44.059	17.41	342.7	61.455	58.314	216.818	84.809	374.517	15.309	37.364	34.276
StAUB1	43.241	109.386	15.609	34.229	152.047	49.37	21.318	10.976	242.223	31.812	72.163	314.975	92.193	232.569	19.108	22.505	19.712
StAUB2	47.959	121.943	17.51	35.016	155.983	39.951	18.736	14.347	242.115	29.824	57.633	330.812	60.061	142.926	19.52	31.373	22.872
StAUB3	69.698	110.716	49.04	45.325	164.175	59.104	45.845	49.963	503.538	72.505	129.547	301.747	140.657	156.161	25.261	189.012	30.567
StAUB4	39.569	96.019	8.31	32.368	181.037	46.331	19.311	12.998	171.409	40.047	81.549	315.387	76.108	210.358	27.495	33.313	15.932

## Sheet: Table S10
	CSF1S	CSF1P	CSF2S	CSF2P	CSF3S	CSF3P	CSF4S	CSF4P	CSF5S	CSF5P	CSF6S	CSF6P	CSF7S	CSF7P	No DNA Control	Human Donor DNA	Human Donor DNA 2
HAI1	0.0671951	0.137424	0.107068	0.104441	0.0587439	0.165202	0.108261	0.105917	0.436803	0.0715641	0.0558934	0.302845	0.0539229	0.878252	0.0246145	0.208675	0.135326
HAI2	0.842789	0.737982	0.745056	0.679048	0.568798	0.52988	0.75645	0.610755	0.374362	0.752804	0.598626	0.746143	0.788899	0.427532	0.781171	0.648767	0.654607
HAI3	0.050771	0.0707691	0.146634	0.107144	0.11449	0.0190485	0.204459	0.295239	0.32151	0.0478219	0.0573872	0.169029	0.138046	0.632639	0.149377	0.17175	0.276676
HAI4	0.27521	0.402696	0.190206	0.167499	0.301204	0.411651	0.195904	0.246541	0.267453	0.118589	0.571239	0.0754739	0.234369	0.579786	0.433939	0.301876	0.214085
HAI5	0.528377	0.886411	0.850948	0.893909	0.760726	0.789109	0.876017	0.793117	0.64818	0.77603	0.811972	0.729476	0.835661	0.278418	0.773476	0.891647	0.744024
HAI6	0.683551	0.785539	0.755281	0.850362	0.742678	0.79987	0.86399	0.880365	0.752381	0.812533	0.83343	0.785721	0.808529	0.724974	0.760065	0.872566	0.80192
HAI7	0.844246	0.708429	0.591168	0.648193	0.592079	0.797991	0.588246	0.545144	0.405258	0.694565	0.615354	0.782504	0.583235	0.23575	0.729102	0.636021	0.185882
HAIB1	0.0259884	0.0188276	0.0593774	0.0375684	0.0186721	0.00844096	0.0250689	0.038639	0.0433608	0.0108207	0.0410758	0.00650519	0.0322515	0.689366	0.0122914	0.202629	0.0969556
HAIB2	0.320966	0.315284	0.228211	0.21735	0.526081	0.255176	0.407872	0.236094	0.188125	0.188836	0.370842	0.55697	0.302452	7.8373e-07	0.063703	0.312211	0.418467
HAIF1	0.173454	0.0777771	0.0740552	0.0955806	0.0737619	0.429058	0.12047	0.173192	0.224122	0.220505	0.037193	0.520182	0.0420959	0.857184	0.0701573	0.169389	0.274968
HAIF2	0.288816	0.831058	0.361313	0.630504	0.797951	0.643491	0.461501	0.270498	0.594437	0.423205	0.771277	0.716618	0.393551	0.361894	0.0427936	0.214857	0.234534
LiMo1	0.844781	0.761508	0.740885	0.871598	0.709875	0.779885	0.647496	0.731435	0.783978	0.642282	0.786599	0.687714	0.719051	0.53388	0.809194	0.87565	0.645342
LiMo2	0.721497	0.703682	0.415744	0.801877	0.670908	0.753243	0.498479	0.601168	0.776026	0.445979	0.668177	0.708611	0.575977	0.0134812	0.50756	0.66194	0.710267
LiMo3	0.298924	0.480391	0.232209	0.552976	0.459278	0.379622	0.517286	0.544932	0.570841	0.393272	0.469048	0.630922	0.401463	0.803876	0.426886	0.303439	0.503007
LiMo4	0.493291	0.525568	0.330284	0.679508	0.798422	0.510926	0.613733	0.563367	0.59181	0.559301	0.488176	0.585369	0.505452	0.544776	0.703706	0.306276	0.612815
LiMo5	0.858136	0.534557	0.610688	0.899156	0.755103	0.809028	0.781929	0.862194	0.411435	0.794894	0.689992	0.815374	0.710347	0.54169	0.844506	0.630359	0.785714
LiMo6	0.291853	0.0133703	0.0586367	0.0893047	0.0428558	0.304913	0.108506	0.0805567	0.02238	0.0975373	0.00800457	0.0188586	0.0105522	0.537644	0.0342498	0.134362	0.120079
Neiss 1	0.0109589	0.278336	0.575483	0.0723664	0.0169277	0.0119877	0.443276	0.435724	0.752297	0.138665	0.685855	0.459907	0.356554	0.19328	0.743648	0.70351	0.80314
Neiss 2	0.00487711	0.257189	0.211255	0.0338473	0.000283417	0.00106663	0.524572	0.126922	0.493103	0.0119451	0.840168	0.68358	0.896874	0.247972	0.758128	0.56452	0.79634
NsG1	0.0121432	0.0598229	0.0840914	0.0437537	0.0477523	0.00529988	0.0703926	0.105787	0.0441147	0.0135621	0.225035	0.681696	0.131867	0.662995	0.0530269	0.164915	0.112365
NsMA1	0.68221	0.348351	0.441134	0.410952	0.685711	0.718009	0.512151	0.529675	0.878895	0.82435	0.653347	0.229624	0.360261	0.207171	0.762057	0.556932	0.754112
NsMA2	0.879833	0.829577	0.928711	0.846181	0.648742	0.776312	0.916216	0.926723	0.670169	0.764039	0.81966	0.588761	0.809525	0.5449	0.789653	0.852884	0.847462
NsMA3	0.83023	0.802054	0.953617	0.821704	0.714526	0.785872	0.917571	0.889948	0.811255	0.804116	0.819873	0.639586	0.679203	0.304968	0.837456	0.86778	0.796
NsMA4	0.162269	0.324121	0.18648	0.237685	0.709614	0.236228	0.368388	0.410486	0.391125	0.392432	0.424626	0.752907	0.392741	0.580584	0.461866	0.551307	0.664218
NsMA5	0.200102	0.635675	0.384264	0.367201	0.623549	0.108455	0.539601	0.543991	0.259066	0.112071	0.862772	0.620224	0.72374	0.383121	0.637737	0.800375	0.807351
NsMA6ROSO	0.653537	0.832945	0.849614	0.785697	0.671444	0.84972	0.813229	0.87697	0.667095	0.836357	0.786474	0.473085	0.807126	0.780947	0.749594	0.82976	0.81133
NsMA7	0.834125	0.177294	0.288917	0.540299	0.766339	0.689945	0.374742	0.527594	0.679873	0.56575	0.294771	0.586371	0.34047	0.557025	0.527011	0.334471	0.608667
NsMA8	0.82101	0.226908	0.484708	0.723832	0.772227	0.787164	0.398953	0.608879	0.515901	0.856216	0.505131	0.260863	0.383146	0.379572	0.762095	0.317881	0.719071
NsMA9	0.779318	0.869369	0.922572	0.825495	0.604818	0.783532	0.892992	0.885597	0.66703	0.821723	0.810081	0.678541	0.86623	0.346233	0.743436	0.850202	0.88798
NsMB1	0.808857	0.856296	0.839602	0.839134	0.624631	0.722783	0.88268	0.88307	0.739624	0.855627	0.836953	0.829654	0.765189	0.260876	0.714873	0.903677	0.812381
NsMB2	0.78721	0.822615	0.613974	0.798231	0.702092	0.787691	0.61981	0.630293	0.513708	0.730822	0.648949	0.703561	0.760801	2.76434e-06	0.829719	0.705036	0.77398
NsMB3	0.0149956	0.0216737	0.117632	0.037021	0.0707021	0.0136803	0.146378	0.159884	0.0164199	0.0184672	0.413266	0.13425	0.207587	0.509746	0.0687205	0.197425	0.26346
NsMB4	0.417591	0.590809	0.322215	0.364821	0.611208	0.360475	0.45144	0.394665	0.699699	0.359716	0.719641	0.475194	0.417906	0.59874	0.318303	0.624764	0.479259
NsMB5	0.683223	0.795612	0.813448	0.773148	0.757094	0.763107	0.904943	0.786911	0.751347	0.823382	0.756973	0.303824	0.760772	0.153436	0.811611	0.855969	0.8523
NsMB6	0.845847	0.85489	0.958313	0.880503	0.655533	0.846836	0.93482	0.923609	0.753703	0.89303	0.82553	0.774683	0.80471	0.76505	0.718531	0.883724	0.826813
NsMB7	0.774017	0.879228	0.928906	0.878259	0.645194	0.758592	0.923106	0.924662	0.712182	0.855483	0.87583	0.82006	0.874628	0.609259	0.841981	0.849052	0.807831
NsMCD1	0.824593	0.869661	0.965663	0.889458	0.814656	0.731013	0.930046	0.923053	0.785824	0.887928	0.843072	0.710915	0.85723	0.645478	0.791261	0.877008	0.801837
NsMCD2	0.559503	0.405042	0.321297	0.472467	0.570021	0.523762	0.209209	0.176651	0.756256	0.384871	0.412269	0.825462	0.537892	0.355735	0.36556	0.019717	0.0569724
NsMCD3	0.828689	0.896126	0.860679	0.880588	0.816702	0.797606	0.870988	0.868446	0.730648	0.835738	0.917135	0.932442	0.88793	0.75184	0.783624	0.847922	0.754747
NsMCD4	0.481047	0.529319	0.28869	0.312728	0.49236	0.309153	0.245267	0.302082	0.752121	0.39576	0.30694	0.462526	0.412159	0.806389	0.447362	0.448972	0.459008
NsMCD5	0.828818	0.688616	0.870746	0.878646	0.600289	0.803107	0.894097	0.867757	0.810708	0.86474	0.838598	0.360743	0.905969	0.0217431	0.708774	0.843868	0.880805
NsML1	0.236339	0.25428	0.173431	0.203517	0.505324	0.24191	0.115527	0.075843	0.27827	0.252788	0.279781	0.327342	0.325292	0.663724	0.385239	0.2089	0.0360597
NsML2	0.735313	0.662725	0.485558	0.732068	0.68126	0.846742	0.526061	0.431122	0.645568	0.839255	0.561	0.669385	0.707832	0.744392	0.767788	0.569064	0.641119
NsML3	0.788394	0.865978	0.746257	0.633662	0.753892	0.809802	0.650388	0.644555	0.477989	0.538481	0.87264	0.631581	0.745952	0.580309	0.785325	0.769705	0.720058
NsML4	0.559092	0.525574	0.330646	0.375836	0.750681	0.529102	0.19914	0.156877	0.643562	0.390976	0.394196	0.499978	0.643549	0.350562	0.562053	0.221809	0.169923
NsML5	0.0146083	0.180158	0.0864783	0.0418034	0.0428919	0.00909492	0.0478947	0.103027	0.00593925	0.0138369	0.27403	0.270055	0.0963016	0.863782	0.0357452	0.216535	0.13373
NsMspp	0.0649441	0.262717	0.153508	0.134595	0.259777	0.241019	0.312853	0.445481	0.317032	0.277697	0.352471	0.388478	0.122629	0.706392	0.16976	0.513691	0.646262
NsMW1	0.282734	0.156138	0.0752507	0.0451464	0.5254	0.395922	0.0355521	0.0308279	0.114334	0.245534	0.0518084	0.522316	0.0387198	0.203099	0.0417773	0.00605821	0.0244946
NsMW2	0.447818	0.253264	0.16087	0.139395	0.31559	0.453628	0.27082	0.159956	0.545612	0.260153	0.0881925	0.463892	0.0454213	0.380103	0.163739	0.160936	0.292676
NsMW3	0.255054	0.184325	0.085562	0.0638405	0.591795	0.437545	0.0336944	0.0322457	0.243321	0.27207	0.0513119	0.702377	0.0417168	0.469111	0.0798732	0.00570183	0.0131843
NsMW4	0.302457	0.209278	0.0820047	0.066555	0.448162	0.473916	0.0343221	0.0519745	0.266623	0.260627	0.0534308	0.606377	0.064496	0.83032	0.0523722	0.00720262	0.098391
NsMX1	0.507917	0.819388	0.705389	0.892482	0.810766	0.693345	0.580077	0.7575	0.776449	0.559812	0.752516	0.778014	0.801577	0.450777	0.666392	0.827766	0.699366
NsMX2	0.848502	0.826691	0.804008	0.855326	0.80585	0.835381	0.861747	0.858824	0.937854	0.327326	0.75858	0.789598	0.741591	0.759752	0.851674	0.757451	0.843912
NsMX3	0.786571	0.819546	0.360983	0.631967	0.672213	0.582545	0.301373	0.398982	0.665026	0.498001	0.728989	0.765808	0.75952	0.701514	0.412302	0.342339	0.366561
NsMX4	0.0736028	0.0104786	0.0590383	0.0316951	0.0385953	0.0337708	0.0143132	0.0173209	0.00163948	0.0491177	0.0351989	0.0302293	0.0901391	0.926833	0.0775153	0.00267526	0.00132828
NsMX5	0.16744	0.264613	0.345515	0.301096	0.138309	0.193303	0.349675	0.305079	0.344702	0.384093	0.453439	0.19207	0.374962	0.583706	0.617427	0.422545	0.276341
NsMY1	0.51047	0.331551	0.183673	0.133191	0.291508	0.715471	0.253005	0.162424	0.236576	0.487377	0.291014	0.158227	0.159515	0.228442	0.210562	0.312236	0.292219
NsMY2	0.787044	0.479735	0.575776	0.565147	0.665315	0.831072	0.457663	0.370785	0.86351	0.798492	0.0873419	0.490088	0.137141	0.807824	0.615028	0.473543	0.139439
NsMY3	0.619878	0.750912	0.23136	0.209626	0.350533	0.694497	0.284617	0.158877	0.313453	0.592098	0.259872	0.359091	0.208213	0.392884	0.323005	0.365465	0.443022
NsMY4	0.533033	0.359086	0.407099	0.45532	0.365055	0.803494	0.545075	0.362125	0.483589	0.606657	0.288807	0.252698	0.396886	0.781652	0.547704	0.577513	0.687776
NsMY5	0.514901	0.581106	0.245431	0.235831	0.219228	0.63312	0.38916	0.345232	0.358616	0.632631	0.273202	0.7756	0.280088	0.904109	0.0909098	0.38957	0.227358
NsMZ1	0.14103	0.311365	0.152619	0.318391	0.457368	0.154987	0.153006	0.216622	0.642685	0.165237	0.156072	0.766737	0.289479	0.569196	0.314211	0.634995	0.409441
SaGAL1	0.795234	0.668025	0.879429	0.849842	0.689106	0.764604	0.913723	0.868682	0.783158	0.748304	0.818907	0.881385	0.834044	0.730676	0.789916	0.716071	0.747587
SaGAL2	0.435152	0.250064	0.411342	0.557726	0.561474	0.348234	0.480087	0.443917	0.626008	0.361034	0.115943	0.885387	0.384478	0.699181	0.556597	0.282817	0.432251
SaGAL3	0.660738	0.416904	0.618838	0.571193	0.719906	0.75071	0.534822	0.478021	0.630928	0.456443	0.63868	0.482789	0.677589	0.928991	0.70453	0.30341	0.630902
SaGAL4	0.613983	0.0431255	0.116555	0.100248	0.700062	0.285973	0.224487	0.132784	0.529083	0.378709	0.00787547	0.339093	0.0939291	0.634324	0.580697	0.302264	0.125371
SaGAL5	0.747266	0.782166	0.623382	0.504517	0.595936	0.691285	0.502867	0.495064	0.544174	0.674422	0.680767	0.443035	0.571474	0.0873826	0.628102	0.725801	0.607109
SaGAL6	0.367023	0.239629	0.247536	0.65173	0.797127	0.301875	0.242959	0.334462	0.262973	0.433545	0.298134	0.621707	0.480683	0.662233	0.624033	0.248952	0.466899
SaGAL7	0.484417	0.570326	0.60916	0.547226	0.758113	0.553898	0.443499	0.450858	0.427417	0.555862	0.787065	0.639883	0.769164	0.3736	0.627898	0.324616	0.381245
SaGAL8	0.316387	0.201801	0.125977	0.458716	0.338821	0.280127	0.165104	0.214223	0.158485	0.446423	0.297936	0.0150957	0.209536	0.435642	0.239332	0.153128	0.206566
Strep 1	0.778488	0.637639	0.396447	0.713279	0.674958	0.754455	0.373757	0.50173	0.727222	0.738388	0.71626	0.627752	0.724622	0.0186315	0.703257	0.839986	0.539572
Strep 2	0.0687476	0.0318406	0.0630832	0.0296454	0.0411079	0.176869	0.0560318	0.0850024	0.00860993	0.0609091	0.0423043	0.0022427	0.0281008	0.322889	0.828685	0.449929	0.815813
SPne1	0.842793	0.836828	0.613548	0.823387	0.698471	0.319687	0.581913	0.64197	0.562162	0.773103	0.705901	0.769889	0.706669	0.766613	0.718225	0.625658	0.574035
SPne10	0.567016	0.416045	0.63415	0.462568	0.701606	0.4201	0.57274	0.472841	0.732802	0.460782	0.349351	0.790329	0.821854	0.307864	0.36902	0.338513	0.261447
SPne11	0.63378	0.77981	0.370035	0.560502	0.742709	0.802824	0.188948	0.268416	0.708506	0.741827	0.630736	0.924002	0.725736	0.889846	0.59097	0.210155	0.0935795
SPne12	0.0763928	0.0957607	0.100892	0.0555698	0.110093	0.0434832	0.052546	0.0629048	0.235272	0.0173024	0.182923	0.517959	0.134734	0.707795	0.0158292	0.122993	0.0554739
SPne2	0.0320932	0.28873	0.436896	0.272646	0.251019	0.218227	0.47911	0.55514	0.294998	0.451336	0.425683	0.315906	0.589502	0.826254	0.464121	0.36458	0.655563
SPne3	0.538157	0.818169	0.493768	0.531009	0.635228	0.466878	0.396297	0.514459	0.760462	0.540208	0.776742	0.645755	0.626283	0.589543	0.632965	0.661636	0.413235
SPne4	0.771064	0.427441	0.641053	0.79694	0.639358	0.759359	0.425878	0.405281	0.260442	0.7461	0.633757	0.349615	0.597949	0.226679	0.726027	0.565637	0.0392378
SPne5	0.209055	0.685363	0.491609	0.675292	0.660316	0.739354	0.65663	0.685296	0.686854	0.756781	0.582551	0.795982	0.687202	0.902839	0.679576	0.857949	0.764613
SPne6	0.785709	0.783126	0.827569	0.834095	0.684712	0.752431	0.806378	0.875037	0.890223	0.815101	0.768878	0.739129	0.80131	0.27817	0.654009	0.808691	0.84954
SPne7	0.841775	0.769575	0.908814	0.863022	0.714534	0.741133	0.915013	0.924414	0.812187	0.868251	0.802388	0.404335	0.819075	0.563734	0.829309	0.861466	0.821591
SPne8	0.463832	0.641165	0.432904	0.480094	0.522125	0.400213	0.533873	0.472218	0.84545	0.515887	0.539275	0.526105	0.500193	0.740162	0.52337	0.502685	0.452238
SPne9	0.190705	0.0178803	0.151167	0.12269	0.0587238	0.335432	0.124959	0.0551598	0.00763397	0.0846294	0.0207316	0.219464	0.0199009	0.696677	0.0227752	0.141683	0.170693
StAU1	0.878476	0.856608	0.959785	0.858073	0.839188	0.68493	0.93995	0.910179	0.661043	0.824703	0.821554	0.421586	0.818433	0.679168	0.825025	0.921842	0.85845
StAU2	0.543993	0.750043	0.664741	0.770919	0.712074	0.35476	0.832824	0.851053	0.48237	0.743111	0.772973	0.593502	0.664888	0.769852	0.700747	0.931136	0.814974
StAU3	0.873369	0.734973	0.824944	0.905543	0.802566	0.785982	0.811313	0.660758	0.540959	0.907349	0.86268	0.782447	0.799893	0.628087	0.771674	0.832368	0.877921
StAU4	0.220496	0.146434	0.125275	0.257336	0.411212	0.287854	0.176949	0.311589	0.5249	0.0530001	0.107771	0.24424	0.128296	0.770988	0.115106	0.352958	0.412192
StAU5	0.00429281	0.000190486	0.0584923	0.0156789	3.1027e-07	0.000665453	0.0115324	0.0166966	2.99318e-05	0.00332657	0.000506772	1.25843e-09	0.000621136	0.0902789	5.99218e-05	0.000400724	5.77116e-05
StAU6	0.850568	0.831745	0.921393	0.874861	0.729678	0.686593	0.744039	0.905052	0.742107	0.834531	0.825159	0.152848	0.824462	0.804188	0.849348	0.823944	0.890973
StAU7	0.849612	0.835507	0.964307	0.92014	0.738265	0.871773	0.936908	0.964936	0.994096	0.881433	0.837855	0.833908	0.886267	0.111851	0.774556	0.750193	0.842438
StAU8	0.726568	0.744664	0.693492	0.601136	0.666713	0.628217	0.688007	0.572581	0.692454	0.637415	0.625186	0.633655	0.822449	0.387273	0.653046	0.531525	0.821908
StAUA1	0.821566	0.809785	0.972819	0.587718	0.70432	0.817573	0.928313	0.926592	0.938664	0.902342	0.827643	0.617384	0.862545	0.625361	0.787716	0.798775	0.77136
StAUA2	0.776427	0.684841	0.888705	0.563049	0.854822	0.74925	0.90684	0.851091	0.525807	0.83526	0.811466	0.522288	0.79537	0.42215	0.828222	0.867027	0.80542
StAUA3	0.670515	0.810116	0.587222	0.800317	0.746627	0.64689	0.705251	0.711628	0.870513	0.781408	0.68118	0.753152	0.655861	0.466081	0.680805	0.226862	0.656702
StAUA4	0.779151	0.830568	0.815039	0.819503	0.75575	0.761207	0.799722	0.894128	0.527999	0.752774	0.830992	0.662091	0.858471	0.197168	0.857574	0.797656	0.699425
StAUB1	0.812962	0.794237	0.916844	0.826336	0.717386	0.811599	0.893352	0.93262	0.662642	0.857068	0.79292	0.481212	0.846463	0.469164	0.816252	0.881153	0.823742
StAUB2	0.797482	0.770902	0.907713	0.823326	0.707413	0.845461	0.905978	0.911862	0.662806	0.865392	0.832951	0.456904	0.901262	0.762372	0.811915	0.829722	0.793989
StAUB3	0.735578	0.791713	0.791852	0.786876	0.686962	0.77948	0.793469	0.75326	0.375517	0.721337	0.665695	0.502531	0.77571	0.715665	0.754655	0.390555	0.728074
StAUB4	0.825629	0.820279	0.955316	0.833599	0.646302	0.822212	0.903125	0.92001	0.778735	0.824587	0.768952	0.480563	0.873069	0.534178	0.733971	0.8191	0.861335

## Sheet: Table S11
CSF1S
Probe ID	StAU5	Neiss 2	Neiss 1	NsG1	NsML5	NsMB3	HAIB1	SPne2	HAI3	NsMspp	HAI1	Strep 2	NsMX4	SPne12	NsMZ1	NsMA4	NsMX5	HAIF1	SPne9
Background corrected value	28193.5	26012.2	15171	14113.4	12359.6	12126.2	7983.23	6732.98	4543.6	3623.04	3507.88	3432.26	3213.69	3099.07	1614.06	1366.09	1314.62	1258.38	1115.73
P value	0.00429281	0.00487711	0.0109589	0.0121432	0.0146083	0.0149956	0.0259884	0.0320932	0.050771	0.0649441	0.0671951	0.0687476	0.0736028	0.0763928	0.14103	0.162269	0.16744	0.173454	0.190705
CSF1P
Probe ID	StAU5	NsMX4	LiMo6	SPne9	HAIB1	NsMB3	Strep 2	SaGAL4	NsG1	HAI3	HAIF1	SPne12	HAI1	StAU4	NsMW1	NsMA7	NsML5	NsMW3
Background corrected value	43574.6	7936.28	6983.15	5960.81	5791.51	5347.72	4261.1	3523.35	2833.26	2518.02	2351.76	2011.73	1500.65	1420.47	1342.22	1195.24	1177.44	1152.31
P value	0.000190486	0.0104786	0.0133703	0.0178803	0.0188276	0.0216737	0.0318406	0.0431255	0.0598229	0.0707691	0.0777771	0.0957607	0.137424	0.146434	0.156138	0.177294	0.180158	0.184325
CSF2S
Probe ID	StAU5	LiMo6	NsMX4	HAIB1	Strep 2	HAIF1	NsMW1	NsMW4	NsG1	NsMW3	NsML5	SPne12	HAI1	SaGAL4	NsMB3	StAU4	SaGAL8	HAI3	SPne9	NsMZ1	NsMspp	NsMW2	NsML1	NsMY1	NsMA4	HAI4
Background corrected value	5783.08	5768.78	5729.34	5696.42	5357.34	4535.03	4458.65	4065.63	3955.96	3881.63	3836.5	3227.37	3013.51	2726.85	2697.08	2499.85	2482.89	2053.99	1975.13	1950.83	1936.18	1820.98	1646.72	1522.2	1490.47	1449.81
P value	0.0584923	0.0586367	0.0590383	0.0593774	0.0630832	0.0740552	0.0752507	0.0820047	0.0840914	0.085562	0.0864783	0.100892	0.107068	0.116555	0.117632	0.125275	0.125977	0.146634	0.151167	0.152619	0.153508	0.16087	0.173431	0.183673	0.18648	0.190206
CSF2P
Probe ID	StAU5	Strep 2	NsMX4	Neiss 2	NsMB3	HAIB1	NsML5	NsG1	NsMW1	SPne12	NsMW3	NsMW4	Neiss 1	LiMo6	HAIF1	SaGAL4	HAI1	HAI3	SPne9	NsMY1	NsMspp	NsMW2	HAI4
Background corrected value	14132.1	8409.92	7939	7496.98	6925.86	6835.73	6207.48	5953.63	5784	4753.26	4149.18	3980.09	3656.34	2932.03	2723.39	2583.8	2468.22	2398.17	2051.27	1860.16	1836.74	1760.08	1396.1
P value	0.0156789	0.0296454	0.0316951	0.0338473	0.037021	0.0375684	0.0418034	0.0437537	0.0451464	0.0555698	0.0638405	0.066555	0.0723664	0.0893047	0.0955806	0.100248	0.104441	0.107144	0.12269	0.133191	0.134595	0.139395	0.167499
CSF3S
Probe ID	StAU5	Neiss 2	Neiss 1	HAIB1	NsMX4	Strep 2	LiMo6	NsML5	NsG1	SPne9	HAI1	NsMB3	HAIF1	SPne12	HAI3	NsMX5
Background corrected value	19571.5	5106.78	1604.35	1549.51	1176.96	1147.26	1127.87	1127.48	1078.33	986.84	986.692	908.241	890.757	733.514	718.895	650.148
P value	3.1027e-07	0.000283417	0.0169277	0.0186721	0.0385953	0.0411079	0.0428558	0.0428919	0.0477523	0.0587238	0.0587439	0.0707021	0.0737619	0.110093	0.11449	0.138309
CSF3P
Probe ID	StAU5	Neiss 2	NsG1	HAIB1	NsML5	Neiss 1	NsMB3	HAI3	NsMX4	SPne12	NsMA5	NsMZ1	HAI1	Strep 2	NsMX5
Background corrected value	32750.4	26298.8	11604.3	8911.11	8529.96	7229.47	6665.24	5400.74	3656.18	3039.2	1425.7	1006.23	941.366	875.163	793.669
P value	0.000665453	0.00106663	0.00529988	0.00844096	0.00909492	0.0119877	0.0136803	0.0190485	0.0337708	0.0434832	0.108455	0.154987	0.165202	0.176869	0.193303
CSF4S
Probe ID	StAU5	NsMX4	HAIB1	NsMW3	NsMW4	NsMW1	NsML5	SPne12	Strep 2	NsG1	HAI1	LiMo6	NsML1	HAIF1	SPne9	NsMB3	NsMZ1	SaGAL8	StAU4	SPne11	HAI4	NsML4
Background corrected value	11855.3	10198.3	6747.57	5344.39	5265.08	5116.36	3983.94	3674.63	3471.33	2817.49	1840.08	1835.73	1718.04	1642.53	1578.59	1322.57	1256.6	1148.74	1056.38	973.82	930.302	911.031
P value	0.0115324	0.0143132	0.0250689	0.0336944	0.0343221	0.0355521	0.0478947	0.052546	0.0560318	0.0703926	0.108261	0.108506	0.115527	0.12047	0.124959	0.146378	0.153006	0.165104	0.176949	0.188948	0.195904	0.19914
CSF4P
Probe ID	StAU5	NsMX4	NsMW1	NsMW3	HAIB1	NsMW4	SPne9	SPne12	NsML1	LiMo6	Strep 2	NsML5	NsG1	HAI1	Neiss 2	SaGAL4	NsML4	NsMY3	NsMB3	NsMW2	NsMY1	HAIF1	NsMCD2
Background corrected value	9582.51	9320.99	5909.94	5693.14	4883.51	3754.17	3554.46	3142.39	2620.14	2466.8	2335.99	1910.05	1856.4	1853.93	1516.51	1439.9	1181.2	1163.03	1154.04	1153.4	1131.84	1044.6	1018.71
P value	0.0166966	0.0173209	0.0308279	0.0322457	0.038639	0.0519745	0.0551598	0.0629048	0.075843	0.0805567	0.0850024	0.103027	0.105787	0.105917	0.126922	0.132784	0.156877	0.158877	0.159884	0.159956	0.162424	0.173192	0.176651
CSF5S
Probe ID	StAU5	NsMX4	NsML5	SPne9	Strep 2	NsMB3	LiMo6	HAIB1	NsG1	NsMW1	SaGAL8	HAIB2
Background corrected value	19768.7	6811.16	4468.12	4087.05	3912.4	3058.56	2695.82	2013.36	1997.16	1214.36	992.574	884.688
P value	2.99318e-05	0.00163948	0.00593925	0.00763397	0.00860993	0.0164199	0.02238	0.0433608	0.0441147	0.114334	0.158485	0.188125
CSF5P
Probe ID	StAU5	HAIB1	Neiss 2	NsG1	NsML5	SPne12	NsMB3	HAI3	NsMX4	StAU4	Strep 2	HAI1	SPne9	LiMo6	NsMA5	HAI4	Neiss 1	NsMZ1	HAIB2
Background corrected value	20813.2	10178.9	9541.48	8770.03	8652.85	7429.04	7099.46	3454.14	3378.69	3170.8	2815.77	2442.45	2094.41	1829.45	1594.6	1505.53	1277.6	1052.22	900.259
P value	0.00332657	0.0108207	0.0119451	0.0135621	0.0138369	0.0173024	0.0184672	0.0478219	0.0491177	0.0530001	0.0609091	0.0715641	0.0846294	0.0975373	0.112071	0.118589	0.138665	0.165237	0.188836
CSF6S
Probe ID	StAU5	SaGAL4	LiMo6	SPne9	NsMX4	HAIF1	HAIB1	Strep 2	NsMW3	NsMW1	NsMW4	HAI1	HAI3	NsMY2	NsMW2	StAU4	SaGAL2	NsMZ1	SPne12
Background corrected value	34832.3	9367.17	9283.91	5319.22	3764.73	3625.03	3382.94	3313.43	2883.51	2863.18	2798.78	2706.57	2653.61	1905.87	1890.61	1593.56	1493.75	1130.91	963.396
P value	0.000506772	0.00787547	0.00800457	0.0207316	0.0351989	0.037193	0.0410758	0.0423043	0.0513119	0.0518084	0.0534308	0.0558934	0.0573872	0.0873419	0.0881925	0.107771	0.115943	0.156072	0.182923
CSF6P
Probe ID	StAU5	Strep 2	HAIB1	SaGAL8	LiMo6	NsMX4	HAI4	NsMB3	StAU6	NsMY1	HAI3	NsMX5
Background corrected value	36257	2967.59	2225.85	1727.35	1607.42	1368.52	960.401	737.128	690.053	677.69	654.302	609.823
P value	1.25843e-09	0.0022427	0.00650519	0.0150957	0.0188586	0.0302293	0.0754739	0.13425	0.152848	0.158227	0.169029	0.19207
CSF7S
Probe ID	StAU5	LiMo6	SPne9	Strep 2	HAIB1	NsMW1	NsMW3	HAIF1	NsMW2	HAI1	NsMW4	NsMX4	SaGAL4	NsML5	NsMspp	StAU4	NsG1	SPne12	NsMY2	HAI3	NsMY1
Background corrected value	83742.6	19082.1	12776.4	10105.6	9167.65	8026.51	7593.1	7541.73	7120.11	6233.13	5397.13	4056.42	3909.89	3822.99	3049.9	2918.59	2840.74	2780.72	2732	2714.03	2339.4
P value	0.000621136	0.0105522	0.0199009	0.0281008	0.0322515	0.0387198	0.0417168	0.0420959	0.0454213	0.0539229	0.064496	0.0901391	0.0939291	0.0963016	0.122629	0.128296	0.131867	0.134734	0.137141	0.138046	0.159515
CSF7P
Probe ID	HAIB2	NsMB2	LiMo2	Strep 1	NsMCD5	SaGAL5	StAU5	StAU7	NsMB5	Neiss 1	StAUA4
Background corrected value	4256.74	3630.21	864.84	798.759	767.985	511.068	505.436	468.801	415.817	377.778	374.517
P value	7.8373e-07	2.76434e-06	0.0134812	0.0186315	0.0217431	0.0873826	0.0902789	0.111851	0.153436	0.19328	0.197168
No DNA Control
Probe ID	StAU5	HAIB1	SPne12	SPne9	HAI1	LiMo6	NsML5	NsMW1	HAIF2	NsMW4	NsG1	HAIB2	NsMB3	HAIF1	NsMX4	NsMW3	NsMY5	StAU4	HAI3	NsMW2	NsMspp
Background corrected value	9924.72	1208.91	1060.85	871.642	834.644	689.644	672.285	611.524	602.511	530.342	526.107	466.209	442.854	436.618	407.376	398.85	363.364	304.033	246.038	227.373	220.272
P value	5.99218e-05	0.0122914	0.0158292	0.0227752	0.0246145	0.0342498	0.0357452	0.0417773	0.0427936	0.0523722	0.0530269	0.063703	0.0687205	0.0701573	0.0775153	0.0798732	0.0909098	0.115106	0.149377	0.163739	0.16976
Human Donor DNA1
Probe ID	StAU5	NsMX4	NsMW3	NsMW1	NsMW4	NsMCD2	SPne12	LiMo6	SPne9	SaGAL8	NsMW2	NsG1	HAIF1	HAI3	NsMB3
Background corrected value	16767.5	7330.16	5052.51	4897.6	4475.74	2543.47	684.717	632.705	602.775	560.631	534.676	522.218	508.775	501.911	436.049
P value	0.000400724	0.00267526	0.00570183	0.00605821	0.00720262	0.019717	0.122993	0.134362	0.141683	0.153128	0.160936	0.164915	0.169389	0.17175	0.197425
Human Donor DNA2
Probe ID	StAU5	NsMX4	NsMW3	NsMW1	NsML1	SPne4	SPne12	NsMCD2	SPne11	HAIB1	NsMW4	NsG1	LiMo6	SaGAL4	NsML5	HAI1	NsMY2	NsML4	SPne9	HAI7
Background corrected value	13177.3	4145.59	1427.71	1013.53	804.054	762.783	608.984	598.122	419.088	407.884	403.296	363.351	344.377	332.4	314.971	311.831	303.997	255.319	254.266	234.907
P value	5.77116e-05	0.00132828	0.0131843	0.0244946	0.0360597	0.0392378	0.0554739	0.0569724	0.0935795	0.0969556	0.098391	0.112365	0.120079	0.125371	0.13373	0.135326	0.139439	0.169923	0.170693	0.185882
