# Supplementary material for: Development and Assessment of a Diagnostic DNA Oligonucleotide Microarray for Detection and Typing of Meningitis-Associated Bacterial Species
Source: High Throughput. 2018 Oct 16;7(4):32. doi: 10.3390/ht7040032 (PMC6306750; doi:10.3390/ht7040032)
Supplement: Supplementary file 1 [file high-throughput-07-00032-s001.zip › Supplementary Material S7.xls]

## Sheet: Table S12 
	CSF1S	CSF1P	CSF2S	CSF2P	CSF3S	CSF3P	CSF4S	CSF4P	CSF5S	CSF5P	CSF6S	CSF6P	CSF7S	CSF7P	Control	Human Donor DNA 1	N. lactamica HPA1	N. meningitidis Z5005	N. meningitidis Z4673	Str.agalactiae
HAI1	67.917	225.202	167.257	261.335	151.308	163.355	203.813	125.553	607.151	236.073	165.021	259.854	233.468	227.248	138.073	152.447	201.862	230.115	179.812	159.785
HAI2	217.858	245.299	128.59	283.401	354.267	223.386	189.469	275.299	311.083	329.663	291.015	222.587	181.287	226.289	384.122	43.673	666.708	321.65	321.688	257.885
HAI3	191.602	170.535	200.861	216.014	188.731	172.084	159.66	200.44	269.465	258.659	215.834	488.65	204.952	208.161	213.258	67.42	234.429	274.365	418.662	70.374
HAI4	207.128	138.63	153.794	133.452	170.423	141.462	163.854	164.003	244.261	197.043	352.367	279.116	163.108	350.299	194.17	73.06	75.638	151.907	183.249	153.479
HAI5	139.984	100.23	119	90.004	86.179	144.05	89.326	136.469	108.736	85.966	122.148	147.316	150.681	186.593	140.856	26.559	100.64	81.479	99.599	71.308
HAI6	103.542	174.19	50.372	73.17	148.821	172.934	100.64	148.669	137.969	178.899	134.196	96.381	96.171	80.838	143.056	22.048	142.885	159.518	112.998	103.173
HAI7	257.811	318.094	182.707	174.269	143.4	169.268	245.782	127.586	382.83	207.663	226.741	178.636	189.392	251.985	302.993	40.091	251.408	190.871	338.603	210.204
HAIB1	149.203	119.745	182.75	177.233	149.691	43.393	101.233	450.066	251.098	150.927	171.523	85.921	122.875	258.69	191.425	320.125	324.486	500.376	871.261	260.22
HAIB2	335.892	97.747	197.767	137.605	282.622	184.822	103.035	139.774	427.26	133.202	250.23	196.768	210.415	297.617	385.382	66.762	158.351	191.775	282.86	147.79
HAIF1	293.517	136.018	236.584	128.575	436.679	206.828	125.348	238.033	294.409	141.375	173.851	277.824	472.515	382.539	560.53	104.817	425.296	318.672	548.887	407.942
HAIF2	139.702	130.047	141.639	72.725	252.474	121.258	165.352	139.177	218.352	147.028	166.431	177.077	159.273	202.489	196.682	36.201	269.993	227.212	412.046	403.417
LiMo1	201.303	164.346	192.275	151.768	144.394	131.019	201.309	153.781	169.342	192.405	121.747	139.57	151.826	138.029	109.164	22.159	80.487	106.767	58.728	162.654
LiMo2	166.179	154.424	105.717	94.455	132.518	209.298	189.224	100.277	65.364	117.945	189.304	139.343	114.316	116.407	89.269	41.329	149.265	107.48	162.399	161.551
LiMo3	167.283	200.223	127.889	134.622	156.82	231.593	126.883	104.818	179.868	122.184	131.96	183.534	119.036	130.756	260.778	22.485	151.879	169.866	131.4	176.518
LiMo4	123.021	96.013	108.859	91.263	106.939	194.542	279.274	96.644	153	161.861	248.551	271.287	155.882	188.75	266.805	16.96	137.419	216.548	158.16	150.511
LiMo5	200.738	337.261	122.819	223.553	149.424	139.306	204.932	131.098	210.801	152.135	263.728	267.274	283.234	166.944	207.252	25.597	630.557	170.422	409.457	277.437
LiMo6	237.697	293.928	166.08	120.785	206.059	155.363	111.853	174.045	311.735	195.402	284.175	140.319	235.34	159.52	231.957	115.271	280.172	177.867	227.01	218.831
Neiss 1	1629.49	110.949	153.078	170.882	122.462	138.414	199.984	145.316	153.423	100.506	159.454	144.062	118.108	93.77	91.614	78.101	110.51	28603.9	71259.9	155.611
Neiss 2	4077.29	1274.33	412.169	2049.71	935.758	167.429	1612.69	699.722	334.301	491.609	526.022	616.586	773.285	261.705	241.639	28.281	22666.3	119265	109077	301.511
NsG1	136.231	92.118	116.688	213.292	168.527	148.021	126.941	89.155	169.431	124.251	160.259	234.917	136.761	217.274	338.834	38.151	506.363	59271.1	47526.3	288.28
NsMA1	97.928	85.226	116.413	71.252	75.528	36.318	129.437	89.669	179.724	89.852	166.183	108.017	380.37	134.286	102.68	25.947	73.403	80674	99.773	102.492
NsMA2	404.401	237.846	281.684	141.918	170.888	159.934	123.251	130.774	317.077	202.445	258.011	363.899	313.204	158.433	307.949	58.905	324.745	23474.4	248.586	271.674
NsMA3	89.158	77.769	125.27	129.586	133.272	177.652	172.5	169.781	137.825	245.104	168.251	169.104	153.855	132.656	179.006	25.761	204.933	30841.8	117.344	219.026
NsMA4	144.928	170.928	247.535	151.252	265.328	90.391	216.772	179.553	229.678	238.019	1408.35	279.939	162.387	202.352	180.873	35.291	365.099	119509	107433	181.659
NsMA5	231.514	153.723	131.165	117.877	208.631	197.876	86.951	188.319	196.852	188.524	239.888	141.268	143.326	265.42	196.205	23.117	11926	49998.6	30936	252.018
NsMA6ROSO	189.088	131.312	185.024	153.384	154.703	157.135	323.347	155.235	212.257	254.532	271.668	151.546	282.632	280.368	313.955	21.815	432.097	21785.7	375.697	123.064
NsMA7	220.877	259.307	151.848	101.372	110.326	160.215	171.566	135.884	265.717	252.999	157.018	201.117	249.952	179.179	327.749	12.633	144.436	34118.1	207.27	174.053
NsMA8	193.424	151.041	156.689	223.905	132.681	90.763	167.321	172.777	52.75	175.11	137.141	192.247	162.868	142.941	141.45	31.992	118.49	32289.9	162.601	175.326
NsMA9	174.165	159.5	128.553	144.573	100.537	114.277	213.276	118.641	299.749	172.136	186.359	213.911	474.233	264.761	126.509	37.027	233.263	4141.17	253.547	190.305
NsMB1	167.349	169.999	404.559	137.223	129.365	179.98	175.187	121.533	159.053	206.561	202.783	150.467	167.739	173.874	328.705	30.914	106.634	124.561	86644.8	209.711
NsMB2	210.884	342.795	231.564	177.631	345.41	126.89	147.784	172.133	179.664	184.259	234.356	275.783	188.452	196.14	498.844	63.383	291.11	243.625	17027.8	217.287
NsMB3	135.799	210.679	115.491	99.7	73.781	87.139	176.687	103.105	154.651	155.98	167.503	286.254	175.793	56.787	173.051	43.902	5759.62	13134.8	34187.9	97.293
NsMB4	141.393	89.183	81.683	142.726	102.795	176.542	130.201	157.008	215.104	140.683	143.494	196.282	135.091	173.426	114.189	34.883	10044.9	39010.3	19124.1	90.221
NsMB5	137.728	103.913	83.518	106.415	124.795	84.248	155.884	116.371	189.846	112.342	167.641	206.259	120.696	111.434	56.814	38.771	255.048	115.428	67980.9	130.605
NsMB6	237.093	122.088	196.641	65.155	90.773	150.455	176.118	177.566	58.129	235.319	211.983	220.845	155.777	91.62	278.726	27.045	259.576	133.802	75031.2	225.387
NsMB7	219.172	107.94	203.734	129.561	101.685	290.222	147.55	151.289	128.934	255.691	276.281	331.356	134.016	154.582	221.519	35.869	195.128	162.095	29408.7	219.164
NsMCD1	244.321	181.67	223.46	298.369	208.683	245.457	216.095	314.749	315.439	282.249	321.39	419.251	421.626	496.04	512.411	31.154	446.084	267.951	700.464	325.063
NsMCD2	126.244	136.308	112.532	145.688	220.761	224.213	182.935	163.013	177.944	198.174	216.496	487.943	224.964	199.406	373.935	23.938	163.437	354.244	566.1	455.415
NsMCD3	103.702	96.06	206.202	156.266	180.605	158.239	242.486	168.31	292.77	143.248	353.627	96.673	147.785	192.508	233.848	30.663	243.792	148.186	590.266	162.964
NsMCD4	267.184	182.148	129.258	88.743	124.372	109.926	77.497	109.789	251.711	102.742	147.876	164.221	124.257	118.641	150.09	25.923	306.315	220.729	288.268	153.491
NsMCD5	678.428	217.707	239.631	175.595	240.875	207.962	252.571	145.922	409.466	380.983	148.513	203.24	193.519	250.037	200.548	40.811	379.102	293.459	418.361	236.459
NsML1	185.514	123.763	139.13	196.605	201.333	154.635	144.694	216.161	356.882	206.989	172.429	126.879	150.435	172.613	191.372	59.483	508.828	232.479	260.515	149.117
NsML2	109.293	117.177	357.87	195.932	231.545	185.827	107.829	173.256	188.618	166.178	156.543	139.976	208.041	193.196	183.812	22.802	360.894	162.773	272.579	214.016
NsML3	220.03	105.94	138.231	143.749	147.698	105.527	158.408	162.114	148.298	128.535	131.033	132.219	118.494	158.941	145.458	26.218	227.651	196.335	126.127	184.587
NsML4	106.969	107.074	129.769	132.292	146.107	275.753	129.761	141.116	259.071	105.644	176.711	216.523	217.29	209.696	94.912	67.322	164.842	180.601	116.502	183.681
NsML5	140.546	119.816	77.416	137.708	99.126	81.185	81.287	399.965	367.172	93.864	181.373	91.797	161.777	135.382	124.388	137.506	251.143	192.874	341.102	156.36
NsMspp	165.315	166.016	118.698	1879.63	122.536	104.924	86.352	83.586	315.326	120.497	147.013	183.71	158.138	245.009	109.392	80.774	239.421	183.589	68436.1	258.841
NsMW1	84.028	143.98	119.663	105.833	95.721	145.027	146.101	134.685	135.624	132.231	152.003	121.413	101.99	131.907	126.697	127.555	106.604	154.73	201.755	115.191
NsMW2	194.635	158.189	296.732	182.367	187.223	253.289	243.546	162.443	220.831	189.976	164.348	207.639	231.045	293.348	599.207	57.648	527.74	286.195	588.787	380.279
NsMW3	193.117	218.247	129.235	75.389	188.526	163.451	183.557	159.507	117.362	167.017	128.385	162.921	161.892	205.851	60.497	95.15	220.625	335.949	364.016	359.291
NsMW4	143.075	173.453	124.089	142.724	219.318	141.171	154.051	121.845	104.489	138.253	152.668	157.842	236.066	124.386	279.079	143.788	375.247	181.413	431.466	181.066
NsMX1	206.641	416.095	120.965	122.978	214.122	160.79	232.391	378.108	237.563	188.181	112.927	189.741	148.956	162.436	249.061	25.404	331.084	157.818	260.04	287.102
NsMX2	245.373	195.688	205.091	195.474	214.7	159.981	294.966	275.908	421.011	281.809	430.837	210.504	124.27	488.711	47.577	20.033	441.993	314.94	400.26	202.154
NsMX3	188.668	147.507	206.293	126.237	207.241	149.507	182.461	221.721	313.48	269.912	258.729	205.185	470.672	278.631	176.327	37.236	264.29	335.908	283.773	93.863
NsMX4	588.69	150.499	341.422	157.409	321.529	376.487	309.339	257.498	411.672	219.553	757.301	296.615	309.645	651.928	357.39	304.168	583.38	413.674	438.242	344.688
NsMX5	251.472	258.195	128.001	190.712	214.59	179.875	259.77	205.451	261.838	262.063	261.487	287.054	231.831	214.939	397.428	61.258	433.126	343.573	588.323	455.212
NsMY1	84.852	112.144	97.581	160.681	99.326	137.977	154.842	188.232	140.658	123.548	160.691	149.858	141.588	142.156	126.48	27.752	60.937	104.94	109.412	83.359
NsMY2	258.245	109.947	161.926	165.599	186.084	140.738	195.545	103.409	289.679	117.799	130.975	127.722	149.712	105.084	93.828	38.666	134.96	212.194	98.616	95.905
NsMY3	120.331	96.772	102.231	142.987	124.622	168.96	144.78	144.036	128.583	110.753	109.534	106.557	165.486	115.8	90.948	40.847	85.008	72.493	126.249	160.351
NsMY4	119.614	142.503	216	197.119	129.536	154.475	112.998	136.268	171.541	241.775	150.197	116.4	156.297	227.341	119.589	34.514	491.686	122.902	344.742	298.13
NsMY5	133.619	208.017	106.352	109.736	151.355	154.246	174.822	153.939	166.774	90.709	136.017	151.43	131.201	105.584	99.965	17.593	182.848	91.075	216.625	162.99
NsMZ1	142.087	146.248	138.41	142.792	106.53	79.734	276.255	179.537	182.957	131.106	171.508	146.469	203.946	162.703	155.658	36.968	375.213	501.104	183.053	113.704
SaGAL1	231.648	354.408	203.316	213.521	431.477	193.312	205.39	162.114	187.507	421.721	182.63	246.468	289.701	231.652	527.77	41.254	498.454	265.324	812.668	1855.95
SaGAL2	344.677	436.612	487.404	318.869	582.607	275.243	419.692	192.361	297.236	455.872	421.965	302.682	385.138	513.519	604.195	42.083	855.816	295.229	1074.65	4814.07
SaGAL3	247.835	196.832	275.921	201.958	205.929	177.32	234.672	199.27	328.463	262.685	205.731	216.454	393.162	470.81	344.383	20.802	250.702	318.399	646.713	13442.1
SaGAL4	144.809	197.787	175.374	225.615	197.853	143.744	155.706	94.746	487.664	142.67	130.895	212.908	161.4	342.045	144.854	47.094	198.665	220.869	351.54	5449.18
SaGAL5	162.394	128.14	152.68	118.711	193.743	177.503	114.159	226.837	183.92	180.399	204.933	240.055	245.13	119.239	326.144	26.774	103.37	285.297	195.474	13082.6
SaGAL6	235.842	197.167	112.651	157.629	191.113	273.448	167.213	164.094	242.682	370.466	122.107	368.565	221.684	324.556	343.348	48.052	205.128	256.731	533.047	20717.1
SaGAL7	160.605	158.979	187.408	109.719	139.671	274.197	123.2	324.428	199.778	145.812	259.018	195.171	186.959	313.95	174.609	53.991	219.484	114.742	205.48	19285.8
SaGAL8	106.206	200.984	124.837	128.162	117.719	165.261	105.919	135.848	91.776	153.862	161.699	186.852	121.274	138.722	92.331	43.229	88.04	121.118	87.223	9893.8
Strep 1	125.325	138.387	83.716	123.538	153.913	146.031	179.869	177.489	102.076	228.318	121.609	206.589	135.884	131.402	103.416	15.392	120.345	123.027	120.85	104.989
Strep 2	117.732	125.981	196.965	168.101	244.61	240.952	99.665	128.87	348.407	157.384	362.033	211.85	222.342	5364.47	159.567	49.844	89.437	113.827	144.874	250.247
SPne1	193.737	186.599	240.329	133.043	191.23	246.073	179.106	92.343	187.398	144.628	136.219	138.371	180.874	172.921	219.974	19.906	330.306	216.712	230.866	290.762
SPne10	209.755	128.622	209.943	289.344	364.399	112.2	192.65	143.418	386.085	257.433	238.632	345.108	214.626	230.147	419.172	107.85	548.577	214.906	771.4	493.454
SPne11	258.119	357.662	174.509	170.186	232.42	185.993	183.749	150.931	579.453	244.601	173.235	187.491	591.97	338.115	620.126	28.164	825.171	516.62	962.527	775.205
SPne12	190.449	240.311	179.855	185.302	224.051	191.178	157.462	262.953	230.741	425.64	241.446	221.139	248.606	257.641	320.631	285.11	487.325	148.987	345.736	494.929
SPne2	152.15	163.785	120.414	155.79	119.705	140.104	73.722	163.75	140.796	225.827	123.924	144.706	169.752	153.157	170.727	20.423	145.319	139.257	212.026	152.721
SPne3	198.1	104.233	240.373	141.349	176.57	129.558	327.434	103.711	256.247	152.429	338.896	190.251	158.642	218.293	226.776	25.833	196.74	170.788	281.608	309.998
SPne4	159.655	109.51	202.617	152.843	190.549	259.411	212.763	154.236	197.387	157.151	170.609	177.516	184.729	148.569	160.45	32.461	165.495	232.069	213.718	157.662
SPne5	125.836	169.099	121.038	131.887	214.471	136.437	174.189	137.128	231.787	166.757	201.389	185.121	266.968	180.761	210.951	30.906	409.96	193.494	304.56	260.836
SPne6	350.374	102.766	97.034	139.329	91.95	225.283	164.739	106.72	170.72	218.856	141.384	244.63	236.041	225.592	389.028	17.818	251.299	247.287	604.893	167.113
SPne7	232.012	71.655	214.244	158.368	173.326	138.919	97.062	145.955	188.233	172.064	127.771	63.054	255.152	185.518	163.612	21.342	106.896	176.626	139.697	194.136
SPne8	100.488	155.617	133.505	94.258	176.407	112.745	151.669	146.396	280.217	120.813	130.581	349.3	134.128	124.984	76.836	27.598	107.672	161.611	107.986	121.183
SPne9	99.552	151.113	135.338	123.491	120.302	168.628	137.044	97.824	111.981	135.834	111.522	174.339	95.942	120.194	195.517	134.702	414.204	119.968	98.219	192.608
StAU1	224.995	289.666	292.777	304.287	375.086	218.532	271.562	190.87	473.723	230.731	161.959	296.168	169.511	256.637	674.758	32.364	560.864	284.359	799.85	541.813
StAU2	182.179	151.901	219.648	156.381	223.66	185.963	150.734	128.967	275.457	190.24	173.892	129.901	196.016	321.891	352.193	20.582	571.767	380.27	757.334	432.093
StAU3	121.49	177.467	129.573	243.575	215.822	188.617	148.237	174.559	229.804	197.187	178.693	223.199	295.686	140.15	162.422	27.431	403.277	354.348	576.834	388.139
StAU4	213.772	88.298	350.376	198.238	235.475	115.492	168.721	396.055	176.198	284.236	282.703	233.372	376.506	557.935	195.129	53.022	737.638	207.376	810.125	400.954
StAU5	396.958	182.977	196.81	189.21	143.018	336.504	583.143	135.591	408.913	198.896	203.22	280.079	271.409	335.174	133.686	795.071	272.176	216.425	397.043	150.317
StAU6	297.213	253.889	225.635	179.456	309.581	188.426	178.153	158.022	738.694	218.649	162.407	319.636	323.284	280.063	224.851	41.872	355.336	191.846	445.544	1047.71
StAU7	155.613	217.255	122.254	111.783	185.623	208.253	202.483	160.169	215.331	232.991	217.327	225.488	199.55	171.252	230.347	26.848	604.433	172.598	247.497	454.518
StAU8	446.845	249.54	149.537	241.168	603.409	290.789	147.106	166.754	580.967	276.951	216.743	212.566	247.125	277.654	227.197	52.145	340.965	369.948	799.895	324.172
StAUA1	200.055	124.018	183.815	130.544	247.693	186.327	166.329	149.219	170.871	171.682	252.634	180.91	170.689	442.241	293.258	7.509	420.621	255.116	402.961	152.458
StAUA2	203.532	176.333	156.571	91.941	180.54	343.926	131.127	110.39	290.193	236.647	176.121	233.53	335.402	334.205	327.415	39.084	111.686	309.227	241.943	295.017
StAUA3	465.737	313.041	316.289	248.94	188.216	258.623	323.075	199.387	356	288.52	248.725	388.2	385.524	234.365	442.814	70.804	443.507	412.437	851.211	528.609
StAUA4	221.86	305.591	133.198	177.694	177.443	173.922	282.918	131.012	170.109	136.411	248.574	306.544	310.788	183.128	193.308	48.932	214.106	344.945	603.93	413.076
StAUB1	237.686	102.681	147.652	183.665	310.634	187.382	225.626	201.888	133.005	178.155	210.727	140.599	250.554	347.072	116.007	24.562	188.259	134.277	115.656	138.192
StAUB2	174.974	154.45	135.09	230.665	116.554	140.788	185.003	150.931	210.019	184.196	134.181	205.253	145.179	192.214	145.343	47.261	161.54	145.168	124.185	159.683
StAUB3	241.062	155.208	129.973	148.525	140.544	101.576	126.435	106.725	153.874	130.377	71.917	200.322	170.091	125.401	235.788	28.883	151.65	134.339	153.778	142.581
StAUB4	477.604	206.052	302.883	283.952	533.966	299.091	292.903	302.366	424.018	307.523	435.042	521.838	285.159	278.389	599.511	36.003	581.139	374.429	685.221	362.405

## Sheet: Table S13
	CSF1S	CSF1P	CSF2S	CSF2P	CSF3S	CSF3P	CSF4S	CSF4P	CSF5S	CSF5P	CSF6S	CSF6P	CSF7S	CSF7P	Control	Human Donor DNA 1	N. lactamica HPA1	N. meningitidis Z5005	N. meningitidis Z4673	Str.agalactiae
HAI1	0.968624	0.241238	0.47699	0.158233	0.647698	0.502433	0.352912	0.748153	0.0194412	0.255687	0.651423	0.263249	0.355607	0.436161	0.757032	0.0357675	0.641791	0.627319	0.727428	0.693874
HAI2	0.424269	0.185347	0.726364	0.121912	0.0707764	0.208478	0.41702	0.0752542	0.242574	0.0607234	0.17306	0.400715	0.595882	0.439165	0.136625	0.469414	0.194731	0.557563	0.615869	0.536726
HAI3	0.514	0.470102	0.302571	0.268607	0.459671	0.448312	0.573158	0.278824	0.342969	0.183854	0.404861	0.0142186	0.478234	0.498968	0.474185	0.249512	0.583182	0.591048	0.561213	0.888238
HAI4	0.459351	0.652578	0.56073	0.638991	0.547968	0.648806	0.549638	0.480832	0.419344	0.430956	0.0821023	0.209041	0.691018	0.173436	0.539633	0.215668	0.914463	0.708136	0.724062	0.706002
HAI5	0.721632	0.869498	0.78707	0.875213	0.945489	0.631085	0.935862	0.671846	0.926652	0.979416	0.863276	0.778353	0.75514	0.577131	0.745959	0.728968	0.859086	0.811303	0.821294	0.88605
HAI6	0.868338	0.451111	0.998427	0.941751	0.660979	0.443223	0.893706	0.585231	0.832583	0.533515	0.809051	0.965102	0.962361	0.955641	0.737181	0.806922	0.763375	0.699052	0.803157	0.812134
HAI7	0.312981	0.0692426	0.389982	0.427294	0.689979	0.46541	0.209436	0.734209	0.130846	0.376696	0.360742	0.614519	0.554376	0.364317	0.248254	0.516499	0.555044	0.66467	0.605382	0.606145
HAIB1	0.682754	0.765061	0.389756	0.413974	0.65633	0.99974	0.891205	0.00292133	0.397424	0.704815	0.61733	0.981986	0.881999	0.346689	0.549521	0.00235665	0.451069	0.463078	0.406309	0.533623
HAIB2	0.170252	0.881122	0.316299	0.615569	0.163807	0.375802	0.88344	0.64833	0.0890024	0.808403	0.278334	0.520991	0.452905	0.258841	0.135373	0.253829	0.729707	0.663745	0.641807	0.717172
HAIF1	0.237068	0.668292	0.176787	0.666753	0.0271376	0.270774	0.770725	0.147431	0.279139	0.762062	0.605204	0.212346	0.0188319	0.135806	0.0394035	0.0993863	0.344546	0.559535	0.503797	0.380147
HAIF2	0.722823	0.704187	0.640342	0.943172	0.231552	0.783713	0.541337	0.652582	0.510254	0.728478	0.64401	0.622761	0.711027	0.518825	0.530685	0.572301	0.526056	0.629898	0.564562	0.383832
LiMo1	0.479324	0.503345	0.34185	0.538232	0.684662	0.719881	0.363537	0.549577	0.707283	0.456081	0.864959	0.815908	0.749339	0.769715	0.866142	0.805017	0.904073	0.769574	0.885357	0.688444
LiMo2	0.61245	0.559174	0.862854	0.854032	0.747719	0.2606	0.418183	0.898275	0.993649	0.884344	0.52671	0.816975	0.913082	0.851984	0.927964	0.499758	0.749353	0.768486	0.745183	0.690525
LiMo3	0.607979	0.331023	0.73091	0.632368	0.618422	0.18247	0.762147	0.875537	0.663546	0.864913	0.819598	0.588774	0.896516	0.798274	0.338282	0.799412	0.743661	0.687189	0.780073	0.662971
LiMo4	0.792493	0.888956	0.846077	0.869351	0.871493	0.326191	0.13515	0.91478	0.774268	0.63738	0.283661	0.22978	0.728582	0.569006	0.32377	0.890411	0.775522	0.63961	0.749693	0.711802
LiMo5	0.481296	0.0533225	0.763328	0.246254	0.657756	0.663572	0.348242	0.70978	0.538903	0.697423	0.238514	0.241087	0.200898	0.653619	0.494132	0.74557	0.210846	0.686567	0.565886	0.51152
LiMo6	0.365267	0.0962534	0.48405	0.711308	0.385071	0.554553	0.842161	0.417806	0.241237	0.439751	0.187721	0.812374	0.348425	0.683354	0.416057	0.0783485	0.51095	0.678376	0.684625	0.592679
Neiss 1	9.44743e-05	0.814553	0.565342	0.442899	0.799227	0.669675	0.369257	0.608916	0.772568	0.947855	0.680715	0.794388	0.899887	0.924319	0.92152	0.189702	0.836553	0.0116959	0.00483667	0.701871
Neiss 2	4.4467e-08	1.98942e-06	0.0101603	1.22115e-07	0.000170974	0.476767	1.39057e-07	4.06698e-05	0.19899	0.00444547	0.00986786	0.00284739	0.000533933	0.339013	0.388349	0.69951	3.86203e-06	0.00120556	0.00244284	0.48277
NsG1	0.737462	0.905649	0.801089	0.27712	0.557584	0.603983	0.761821	0.943765	0.706914	0.854938	0.676481	0.350307	0.822677	0.468193	0.190557	0.543726	0.281362	0.00392432	0.00886665	0.498272
NsMA1	0.888142	0.93187	0.802737	0.947738	0.970578	0.999958	0.74773	0.941997	0.664143	0.972806	0.645314	0.937247	0.060225	0.784494	0.887933	0.739522	0.919167	0.00237001	0.821051	0.813676
NsMA2	0.100282	0.204525	0.0860609	0.591546	0.545622	0.524481	0.782323	0.712049	0.23054	0.402767	0.254736	0.0715879	0.139598	0.687728	0.239343	0.312179	0.450746	0.0153567	0.667209	0.518769
NsMA3	0.916495	0.955099	0.747766	0.660982	0.743765	0.415611	0.502557	0.44395	0.833118	0.22453	0.634455	0.665087	0.738993	0.790878	0.595593	0.742735	0.635998	0.0105148	0.797525	0.59238
NsMA4	0.700762	0.468037	0.148892	0.540963	0.199983	0.939721	0.301765	0.385488	0.469034	0.248687	1.72131e-06	0.206959	0.694789	0.519311	0.588536	0.586041	0.40371	0.00120119	0.00250514	0.653843
NsMA5	0.382846	0.563221	0.709564	0.727887	0.374806	0.310351	0.943284	0.337614	0.593928	0.477719	0.312511	0.807864	0.791606	0.329764	0.532377	0.78851	6.81168e-05	0.00512786	0.0160962	0.544638
NsMA6ROSO	0.523266	0.696598	0.377908	0.529728	0.629633	0.542819	0.0749911	0.539568	0.533311	0.195499	0.217489	0.757039	0.202349	0.294835	0.228967	0.810915	0.338581	0.0169759	0.583879	0.768241
NsMA7	0.414801	0.153754	0.573294	0.818887	0.856721	0.522654	0.507541	0.676	0.353558	0.199986	0.693511	0.499487	0.296141	0.60551	0.206799	0.949	0.759951	0.00909545	0.701673	0.667408
NsMA8	0.507356	0.578809	0.542223	0.245253	0.746865	0.938428	0.530513	0.425481	0.998307	0.556181	0.794877	0.543787	0.692273	0.750125	0.743591	0.63789	0.818317	0.00984736	0.74497	0.665112
NsMA9	0.580464	0.530255	0.726604	0.576945	0.89754	0.826323	0.314934	0.794066	0.26692	0.57419	0.541335	0.439033	0.018431	0.331388	0.802341	0.560051	0.585174	0.109646	0.663369	0.638869
NsMB1	0.607712	0.472928	0.0114943	0.617712	0.764136	0.402394	0.488367	0.775174	0.749729	0.382105	0.462391	0.762521	0.66673	0.626199	0.205345	0.65547	0.845414	0.74364	0.00355539	0.606927
NsMB2	0.446817	0.0494534	0.191093	0.412209	0.0785342	0.747347	0.641437	0.429411	0.664392	0.502094	0.332146	0.21766	0.559137	0.541662	0.0601626	0.277325	0.495302	0.615659	0.0341222	0.595058
NsMB3	0.739281	0.290497	0.808228	0.8276	0.973824	0.950342	0.480546	0.884379	0.767619	0.673763	0.63838	0.191592	0.62448	0.990324	0.618379	0.466544	0.00107265	0.0322486	0.0140692	0.825523
NsMB4	0.715684	0.917352	0.959096	0.587086	0.88865	0.422008	0.743386	0.527456	0.522469	0.766098	0.763372	0.523421	0.830308	0.627959	0.848378	0.592283	0.000136811	0.00747229	0.0296915	0.841827
NsMB5	0.731152	0.851435	0.953963	0.791909	0.78752	0.958748	0.594641	0.808516	0.622389	0.907746	0.637656	0.474659	0.89035	0.869424	0.987851	0.534893	0.54922	0.756638	0.00520126	0.752237
NsMB6	0.366953	0.751418	0.321414	0.964384	0.931851	0.587474	0.483504	0.396952	0.996851	0.258443	0.421313	0.408224	0.729123	0.930101	0.296756	0.720615	0.542076	0.731102	0.00446382	0.582726
NsMB7	0.420126	0.830674	0.290252	0.661124	0.893062	0.0673712	0.642798	0.566875	0.864968	0.192165	0.206047	0.108793	0.835156	0.703251	0.447757	0.577284	0.654686	0.696046	0.0172151	0.592168
NsMCD1	0.347233	0.413827	0.216373	0.102142	0.3746	0.145047	0.304279	0.0361657	0.233772	0.128413	0.119972	0.0348891	0.0357418	0.0584803	0.0547531	0.651531	0.326727	0.595979	0.452	0.456856
NsMCD2	0.779224	0.666547	0.825493	0.570861	0.329248	0.205718	0.448775	0.487307	0.671533	0.424956	0.402078	0.0143483	0.389615	0.529836	0.147199	0.774304	0.718889	0.537017	0.497224	0.34441
NsMCD3	0.867757	0.888747	0.279995	0.514751	0.497765	0.535556	0.218489	0.453186	0.282989	0.751048	0.0808397	0.964523	0.769674	0.555003	0.410518	0.659604	0.567466	0.712695	0.488326	0.68786
NsMCD4	0.291062	0.411519	0.72202	0.880977	0.789655	0.851101	0.967688	0.848177	0.395502	0.941281	0.741054	0.690993	0.876555	0.843924	0.709044	0.739936	0.474513	0.635757	0.638025	0.705978
NsMCD5	0.0142346	0.265669	0.168582	0.421296	0.26385	0.266063	0.191854	0.604622	0.103845	0.0264814	0.737779	0.489154	0.533668	0.369584	0.517107	0.506703	0.388853	0.576946	0.561364	0.566444
NsML1	0.53663	0.741578	0.656972	0.334739	0.404484	0.559399	0.659438	0.215079	0.163818	0.379998	0.612604	0.871822	0.756382	0.631158	0.549713	0.307426	0.279686	0.625238	0.658072	0.714547
NsML2	0.846942	0.77982	0.0246506	0.337266	0.292651	0.370438	0.861636	0.422571	0.627421	0.610702	0.696002	0.813995	0.463813	0.552461	0.577517	0.793949	0.408312	0.695261	0.649159	0.600143
NsML3	0.417439	0.841109	0.662931	0.58146	0.666984	0.874492	0.580251	0.493224	0.792979	0.833303	0.823912	0.84928	0.898492	0.685683	0.72758	0.734844	0.594871	0.659125	0.786488	0.648719
NsML4	0.85571	0.835221	0.718691	0.645574	0.675496	0.0865945	0.745889	0.638773	0.372992	0.932047	0.59039	0.427258	0.422217	0.493685	0.912038	0.25015	0.715924	0.675433	0.798607	0.650299
NsML5	0.71926	0.764649	0.969596	0.614991	0.902922	0.966607	0.958892	0.00734659	0.149865	0.964622	0.566488	0.973409	0.697977	0.780182	0.810471	0.0484871	0.555471	0.662623	0.603871	0.700428
NsMspp	0.61596	0.494246	0.788918	3.06458e-07	0.798859	0.877556	0.945074	0.960816	0.233997	0.872816	0.74548	0.587854	0.71692	0.383484	0.865351	0.177369	0.574741	0.672255	0.00514816	0.535452
NsMW1	0.931387	0.620526	0.782998	0.795071	0.915334	0.624403	0.651236	0.6845	0.841218	0.813688	0.719717	0.89319	0.949124	0.7938	0.801618	0.059851	0.845483	0.70473	0.706645	0.785335
NsMW2	0.502973	0.537656	0.067329	0.391652	0.466598	0.127146	0.21554	0.491055	0.501046	0.469561	0.654963	0.468114	0.365066	0.267338	0.0304282	0.32279	0.267248	0.582212	0.48886	0.403513
NsMW3	0.508471	0.263839	0.72217	0.934389	0.460609	0.501821	0.445685	0.510575	0.902374	0.605534	0.836034	0.697866	0.697376	0.506991	0.983917	0.124761	0.607268	0.54832	0.590442	0.422664
NsMW4	0.708582	0.454901	0.755293	0.587097	0.334422	0.6508	0.605158	0.773107	0.937333	0.780121	0.716257	0.724545	0.345669	0.822644	0.295989	0.0425929	0.392873	0.674565	0.554867	0.654887
NsMX1	0.460996	0.0184279	0.774938	0.69877	0.3536	0.518925	0.248427	0.0110373	0.441677	0.479657	0.899614	0.556597	0.763822	0.671641	0.368201	0.748909	0.442916	0.701054	0.658429	0.499687
NsMX2	0.344443	0.349969	0.284575	0.338994	0.351424	0.524175	0.10969	0.0744164	0.0939535	0.129289	0.0312385	0.454692	0.876503	0.061679	0.994814	0.841075	0.330138	0.562031	0.570651	0.619098
NsMX3	0.524825	0.599581	0.279622	0.680119	0.380327	0.593892	0.451138	0.195707	0.237693	0.155164	0.252648	0.479788	0.0192718	0.29871	0.605794	0.556985	0.534755	0.548346	0.641164	0.833406
NsMX4	0.02613	0.581979	0.0323056	0.508881	0.103966	0.0147901	0.0905018	0.104124	0.101877	0.321717	0.000719962	0.16859	0.145842	0.0196895	0.166211	0.00293074	0.234585	0.50382	0.55158	0.436779
NsMX5	0.32867	0.156063	0.730184	0.357409	0.351837	0.402984	0.174698	0.257012	0.364798	0.174714	0.244763	0.18972	0.361978	0.475943	0.123991	0.29331	0.337691	0.543541	0.489028	0.344552
NsMY1	0.929086	0.808022	0.902191	0.492304	0.902167	0.672663	0.600614	0.338067	0.822505	0.858366	0.674208	0.765602	0.799985	0.753268	0.802453	0.708515	0.944098	0.772384	0.807894	0.857808
NsMY2	0.311933	0.819974	0.509396	0.468043	0.471874	0.653766	0.388908	0.882833	0.290378	0.884987	0.824181	0.868368	0.760026	0.890543	0.915207	0.53638	0.781023	0.643687	0.822674	0.828707
NsMY3	0.803454	0.885557	0.880472	0.585649	0.788394	0.467302	0.658937	0.618	0.866174	0.913882	0.911644	0.941283	0.678557	0.854151	0.923376	0.506217	0.894192	0.8278	0.786338	0.692798
NsMY4	0.806356	0.629347	0.242176	0.332821	0.763251	0.560466	0.836442	0.673274	0.698149	0.235623	0.729086	0.91112	0.726442	0.435871	0.828577	0.597971	0.291615	0.745955	0.601686	0.486664
NsMY5	0.74845	0.300402	0.859529	0.773671	0.647447	0.561994	0.490282	0.548486	0.717933	0.971176	0.800322	0.757629	0.847596	0.888932	0.896624	0.88063	0.678886	0.79471	0.693452	0.687811
NsMZ1	0.712753	0.607036	0.661745	0.586723	0.873233	0.969962	0.14066	0.385579	0.650748	0.819745	0.617409	0.782559	0.482985	0.67057	0.686794	0.560919	0.392909	0.462767	0.724252	0.788606
SaGAL1	0.382457	0.0422331	0.292019	0.276395	0.0288095	0.332187	0.346345	0.493224	0.631983	0.013671	0.560103	0.307518	0.185897	0.422577	0.0492516	0.500758	0.286828	0.598029	0.42078	0.0528826
SaGAL2	0.158989	0.0140479	0.00306266	0.0802094	0.00536591	0.0873603	0.0206864	0.317051	0.272609	0.00787601	0.0348338	0.15632	0.0567026	0.0515427	0.0294419	0.489805	0.132131	0.57568	0.363539	0.00727868
SaGAL3	0.337995	0.345111	0.0944975	0.315214	0.385595	0.417518	0.241362	0.284125	0.209197	0.173088	0.448963	0.427566	0.051231	0.0702983	0.182918	0.828154	0.556182	0.559717	0.468912	0.000429981
SaGAL4	0.701264	0.341096	0.429912	0.240445	0.419232	0.633179	0.59566	0.922777	0.0529054	0.75446	0.824551	0.443608	0.699945	0.184674	0.729995	0.428251	0.64788	0.635629	0.59766	0.00537753
SaGAL5	0.627891	0.715596	0.567911	0.72314	0.437137	0.416466	0.830569	0.179242	0.646767	0.524641	0.452574	0.330743	0.312657	0.841745	0.209264	0.72527	0.852866	0.582871	0.712426	0.000467725
SaGAL6	0.370465	0.343698	0.824809	0.507756	0.448867	0.0901074	0.531104	0.480239	0.424533	0.0314112	0.863448	0.0673926	0.403331	0.210958	0.184318	0.417371	0.635632	0.604858	0.510031	0.000104674
SaGAL7	0.635244	0.53319	0.365762	0.773765	0.709889	0.0889512	0.782603	0.030171	0.582187	0.735784	0.251811	0.528995	0.56673	0.228675	0.612379	0.355893	0.609309	0.757641	0.703276	0.000133466
SaGAL8	0.858554	0.327925	0.750532	0.669112	0.822445	0.490342	0.870515	0.676255	0.963914	0.686818	0.668904	0.5715	0.888163	0.766963	0.919499	0.475027	0.88748	0.748466	0.839185	0.00108022
Strep 1	0.783021	0.654039	0.953386	0.695565	0.633828	0.617544	0.464199	0.397401	0.943008	0.285197	0.865536	0.473089	0.826699	0.795765	0.88553	0.913496	0.814087	0.745779	0.793065	0.808033
Strep 2	0.813928	0.728454	0.319935	0.456014	0.253036	0.156365	0.897759	0.725323	0.176252	0.665089	0.0728933	0.448466	0.400553	2.32973e-09	0.671238	0.397757	0.884368	0.758983	0.764344	0.547059
SPne1	0.50622	0.390465	0.166751	0.641311	0.448341	0.143559	0.468088	0.932272	0.632431	0.742858	0.799347	0.821518	0.598021	0.629946	0.45261	0.843192	0.443868	0.639457	0.681423	0.49531
SPne10	0.450556	0.712716	0.265014	0.113639	0.0628445	0.838341	0.402129	0.622391	0.127202	0.187248	0.316885	0.0912199	0.433946	0.427181	0.10591	0.0926808	0.254363	0.64114	0.431684	0.319195
SPne11	0.312237	0.040409	0.434789	0.446156	0.289839	0.369557	0.444735	0.569374	0.0244219	0.226177	0.608407	0.568192	0.00433748	0.190279	0.0265166	0.701498	0.140289	0.456264	0.385827	0.194552
SPne12	0.518236	0.197989	0.405206	0.379321	0.317699	0.342785	0.585631	0.0943155	0.46528	0.0128303	0.307152	0.406951	0.300679	0.349396	0.217957	0.00383652	0.294755	0.711707	0.601093	0.318272
SPne2	0.670387	0.506423	0.778359	0.517208	0.812826	0.658108	0.975164	0.482482	0.821983	0.295231	0.855719	0.791242	0.656157	0.709	0.627376	0.834543	0.758005	0.723969	0.697461	0.707477
SPne3	0.49058	0.849822	0.166637	0.594695	0.517353	0.729662	0.0709842	0.881287	0.381506	0.695621	0.0968702	0.553981	0.714305	0.46484	0.431554	0.741491	0.651575	0.686158	0.64269	0.473191
SPne4	0.639162	0.822322	0.294993	0.532566	0.45141	0.114606	0.316905	0.546438	0.591774	0.666529	0.622105	0.620439	0.578137	0.727504	0.667735	0.630334	0.71455	0.625598	0.695979	0.697927
SPne5	0.780911	0.477697	0.774484	0.647876	0.352285	0.683179	0.493611	0.667163	0.461606	0.607135	0.468825	0.580493	0.243493	0.599399	0.481775	0.655602	0.358501	0.661993	0.626973	0.532809
SPne6	0.152097	0.857161	0.904604	0.605925	0.928091	0.202194	0.544727	0.865358	0.70156	0.324768	0.773961	0.31404	0.345763	0.441358	0.131818	0.877098	0.555219	0.612593	0.483118	0.680113
SPne7	0.381403	0.970025	0.248619	0.503987	0.533399	0.66622	0.908207	0.604389	0.629001	0.574628	0.8388	0.997881	0.279132	0.581203	0.65523	0.818991	0.844815	0.679724	0.770279	0.632383
SPne8	0.879256	0.552315	0.694185	0.854996	0.518153	0.83522	0.618897	0.601267	0.314059	0.871352	0.826003	0.0864313	0.834653	0.820388	0.957603	0.711145	0.843042	0.696608	0.809801	0.77229
SPne9	0.882534	0.578389	0.682086	0.695834	0.809904	0.469346	0.703999	0.909589	0.917913	0.793822	0.904688	0.637274	0.962832	0.838247	0.534823	0.0514168	0.354568	0.750098	0.823233	0.634959
StAU1	0.402171	0.101998	0.0718268	0.0952479	0.0554507	0.225332	0.149652	0.324524	0.0596159	0.275736	0.667536	0.169528	0.657423	0.352005	0.0186458	0.631892	0.247141	0.583562	0.4241	0.290838
StAU2	0.549296	0.573793	0.229245	0.514159	0.319054	0.369716	0.624308	0.72465	0.326592	0.468086	0.604991	0.859256	0.521306	0.215278	0.172691	0.831867	0.240955	0.52186	0.435548	0.361325
StAU3	0.798745	0.43451	0.719968	0.195008	0.347231	0.355827	0.638802	0.41472	0.468588	0.430189	0.580188	0.3981	0.172926	0.76128	0.659929	0.714001	0.36481	0.536954	0.493225	0.396666
StAU4	0.437365	0.920727	0.0278814	0.328676	0.280203	0.819142	0.522881	0.00790012	0.678788	0.124524	0.191021	0.356357	0.063238	0.0375714	0.536206	0.365249	0.167484	0.648277	0.421434	0.38586
StAU5	0.106155	0.407537	0.320642	0.363386	0.692021	0.0298981	0.00258127	0.678079	0.104345	0.421153	0.460385	0.206607	0.231144	0.194586	0.77438	2.2367e-05	0.522772	0.639724	0.572341	0.712183
StAU6	0.23032	0.16532	0.209314	0.404192	0.119605	0.356814	0.472973	0.520578	0.0068235	0.325678	0.665178	0.126283	0.123253	0.295512	0.437432	0.492572	0.414497	0.663672	0.548089	0.13089
StAU7	0.655923	0.267209	0.766882	0.762281	0.47402	0.264866	0.358526	0.506143	0.52161	0.267104	0.398604	0.38842	0.504043	0.636527	0.420823	0.723998	0.223583	0.684146	0.66806	0.345039
StAU8	0.0727452	0.175191	0.588327	0.200587	0.0042999	0.0667088	0.645382	0.463072	0.0241178	0.139336	0.401043	0.445175	0.305737	0.300911	0.430278	0.373937	0.431049	0.527748	0.424089	0.457799
StAUA1	0.483687	0.740074	0.384175	0.65552	0.244409	0.367789	0.535954	0.581365	0.700933	0.576954	0.270853	0.602535	0.651236	0.0867971	0.266712	0.990694	0.348725	0.606163	0.569241	0.70799
StAUA2	0.471605	0.440208	0.542972	0.86615	0.498078	0.0262324	0.738103	0.844709	0.289137	0.253606	0.593437	0.355735	0.106008	0.196026	0.20731	0.530481	0.833864	0.565906	0.672445	0.49029
StAUA3	0.0631885	0.0741827	0.0488497	0.183105	0.462029	0.116152	0.0752657	0.283591	0.165071	0.116508	0.283105	0.052238	0.0564266	0.414381	0.0893619	0.228554	0.32887	0.504462	0.411135	0.298206
StAUA4	0.411756	0.0821144	0.696208	0.41193	0.513079	0.437351	0.128774	0.710382	0.704099	0.790579	0.283588	0.148944	0.143809	0.59031	0.542726	0.407621	0.619028	0.542691	0.483457	0.376028
StAUB1	0.365298	0.857582	0.600665	0.38616	0.118138	0.362243	0.270447	0.272374	0.850679	0.537939	0.426776	0.811047	0.294129	0.177745	0.841787	0.763492	0.668114	0.730473	0.799699	0.736512
StAUB2	0.577273	0.559024	0.683725	0.226752	0.828012	0.653423	0.438557	0.569374	0.541919	0.502459	0.809122	0.479463	0.782564	0.556091	0.72804	0.426334	0.722908	0.716452	0.78889	0.694068
StAUB3	0.356004	0.554663	0.717359	0.555516	0.705235	0.89391	0.764658	0.865331	0.770753	0.82363	0.990313	0.503384	0.654376	0.818811	0.404899	0.689319	0.744158	0.730391	0.754436	0.727592
StAUB4	0.0578778	0.307893	0.0608767	0.121121	0.00909281	0.0577072	0.112751	0.0455769	0.0915371	0.0864386	0.0296685	0.00930389	0.196323	0.299254	0.0303671	0.575269	0.235797	0.525173	0.456653	0.41974

## Sheet: Table S14
																				all selected ranked probes p ≤ 0.2
CSF1S																				select probes p ≤ 0.05
Probe ID	Neiss 2	Neiss 1	NsMCD5	NsMX4	StAUB4	StAUA3	StAU8	NsMA2	StAU5	SPne6	SaGAL2	HAIB2
Background corrected value	4077.29	1629.49	678.428	588.69	477.604	465.737	446.845	404.401	396.958	350.374	344.677	335.892
P value	4.4467e-08	9.44743e-05	0.0142346	0.02613	0.0578778	0.0631885	0.0727452	0.100282	0.106155	0.152097	0.158989	0.170252
CSF1P
Probe ID	Neiss 2	SaGAL2	NsMX1	SPne11	SaGAL1	NsMB2	LiMo5	HAI7	StAUA3	StAUA4	LiMo6	StAU1	NsMA7	NsMX5	StAU6	StAU8	HAI2	SPne12
Background corrected value	1274.33	436.612	416.095	357.662	354.408	342.795	337.261	318.094	313.041	305.591	293.928	289.666	259.307	258.195	253.889	249.54	245.299	240.311
P value	1.98942e-06	0.0140479	0.0184279	0.040409	0.0422331	0.0494534	0.0533225	0.0692426	0.0741827	0.0821144	0.0962534	0.101998	0.153754	0.156063	0.16532	0.175191	0.185347	0.197989
CSF2S
Probe ID	SaGAL2	Neiss 2	NsMB1	NsML2	StAU4	NsMX4	StAUA3	StAUB4	NsMW2	StAU1	NsMA2	SaGAL3	NsMA4	SPne3	SPne1	NsMCD5	HAIF1	NsMB2
Background corrected value	487.404	412.169	404.559	357.87	350.376	341.422	316.289	302.883	296.732	292.777	281.684	275.921	247.535	240.373	240.329	239.631	236.584	231.564
P value	0.00306266	0.0101603	0.0114943	0.0246506	0.0278814	0.0323056	0.0488497	0.0608767	0.067329	0.0718268	0.0860609	0.0944975	0.148892	0.166637	0.166751	0.168582	0.176787	0.191093
CSF2P
Probe ID	Neiss 2	NsMspp	SaGAL2	StAU1	NsMCD1	SPne10	StAUB4	HAI2	HAI1	StAUA3	StAU3
Background corrected value	2049.71	1879.63	318.869	304.287	298.369	289.344	283.952	283.401	261.335	248.94	243.575
P value	1.22115e-07	3.06458e-07	0.0802094	0.0952479	0.102142	0.113639	0.121121	0.121912	0.158233	0.183105	0.195008
CSF3S
Probe ID	Neiss 2	StAU8	SaGAL2	StAUB4	HAIF1	SaGAL1	StAU1	SPne10	HAI2	NsMB2	NsMX4	StAUB1	StAU6	HAIB2	NsMA4
Background corrected value	935.758	603.409	582.607	533.966	436.679	431.477	375.086	364.399	354.267	345.41	321.529	310.634	309.581	282.622	265.328
P value	0.000170974	0.0042999	0.00536591	0.00909281	0.0271376	0.0288095	0.0554507	0.0628445	0.0707764	0.0785342	0.103966	0.118138	0.119605	0.163807	0.199983
CSF3P
Probe ID	NsMX4	StAUA2	StAU5	StAUB4	StAU8	NsMB7	NsML4	SaGAL2	SaGAL7	SaGAL6	SPne4	StAUA3	NsMW2	SPne1	NsMCD1	Strep 2	LiMo3
Background corrected value	376.487	343.926	336.504	299.091	290.789	290.222	275.753	275.243	274.197	273.448	259.411	258.623	253.289	246.073	245.457	240.952	231.593
P value	0.0147901	0.0262324	0.0298981	0.0577072	0.0667088	0.0673712	0.0865945	0.0873603	0.0889512	0.0901074	0.114606	0.116152	0.127146	0.143559	0.145047	0.156365	0.18247
CSF4S
Probe ID	Neiss 2	StAU5	SaGAL2	SPne3	NsMA6ROSO	StAUA3	NsMX4	NsMX2	StAUB4	StAUA4	LiMo4	NsMZ1	StAU1	NsMX5	NsMCD5
Background corrected value	1612.69	583.143	419.692	327.434	323.347	323.075	309.339	294.966	292.903	282.918	279.274	276.255	271.562	259.77	252.571
P value	1.39057e-07	0.00258127	0.0206864	0.0709842	0.0749911	0.0752657	0.0905018	0.10969	0.112751	0.128774	0.13515	0.14066	0.149652	0.174698	0.191854
CSF4P
Probe ID	Neiss 2	HAIB1	NsML5	StAU4	NsMX1	SaGAL7	NsMCD1	StAUB4	NsMX2	HAI2	SPne12	NsMX4	HAIF1	SaGAL5	NsMX3
Background corrected value	699.722	450.066	399.965	396.055	378.108	324.428	314.749	302.366	275.908	275.299	262.953	257.498	238.033	226.837	221.721
P value	4.06698e-05	0.00292133	0.00734659	0.00790012	0.0110373	0.030171	0.0361657	0.0455769	0.0744164	0.0752542	0.0943155	0.104124	0.147431	0.179242	0.195707
CSF5S
Probe ID	StAU6	HAI1	StAU8	SPne11	SaGAL4	StAU1	HAIB2	StAUB4	NsMX2	NsMX4	NsMCD5	StAU5	SPne10	HAI7	NsML5	NsML1	StAUA3	Strep 2	Neiss 2
Background corrected value	738.694	607.151	580.967	579.453	487.664	473.723	427.26	424.018	421.011	411.672	409.466	408.913	386.085	382.83	367.172	356.882	356	348.407	334.301
P value	0.0068235	0.0194412	0.0241178	0.0244219	0.0529054	0.0596159	0.0890024	0.0915371	0.0939535	0.101877	0.103845	0.104345	0.127202	0.130846	0.149865	0.163818	0.165071	0.176252	0.19899
CSF5P
Probe ID	Neiss 2	SaGAL2	SPne12	SaGAL1	NsMCD5	SaGAL6	HAI2	StAUB4	StAUA3	StAU4	NsMCD1	NsMX2	StAU8	NsMX3	SaGAL3	NsMX5	HAI3	SPne10	NsMB7	NsMA6ROSO	NsMA7
Background corrected value	491.609	455.872	425.64	421.721	380.983	370.466	329.663	307.523	288.52	284.236	282.249	281.809	276.951	269.912	262.685	262.063	258.659	257.433	255.691	254.532	252.999
P value	0.00444547	0.00787601	0.0128303	0.013671	0.0264814	0.0314112	0.0607234	0.0864386	0.116508	0.124524	0.128413	0.129289	0.139336	0.155164	0.173088	0.174714	0.183854	0.187248	0.192165	0.195499	0.199986
CSF6S
Probe ID	NsMA4	NsMX4	Neiss 2	StAUB4	NsMX2	SaGAL2	Strep 2	NsMCD3	HAI4	SPne3	NsMCD1	HAI2	LiMo6	StAU4
Background corrected value	1408.35	757.301	526.022	435.042	430.837	421.965	362.033	353.627	352.367	338.896	321.39	291.015	284.175	282.703
P value	1.72131e-06	0.000719962	0.00986786	0.0296685	0.0312385	0.0348338	0.0728933	0.0808397	0.0821023	0.0968702	0.119972	0.17306	0.187721	0.191021
CSF6P
Probe ID	Neiss 2	StAUB4	HAI3	NsMCD2	NsMCD1	StAUA3	SaGAL6	NsMA2	SPne8	SPne10	NsMB7	StAU6	StAUA4	SaGAL2	NsMX4	StAU1	NsMX5	NsMB3
Background corrected value	616.586	521.838	488.65	487.943	419.251	388.2	368.565	363.899	349.3	345.108	331.356	319.636	306.544	302.682	296.615	296.168	287.054	286.254
P value	0.00284739	0.00930389	0.0142186	0.0143483	0.0348891	0.052238	0.0673926	0.0715879	0.0864313	0.0912199	0.108793	0.126283	0.148944	0.15632	0.16859	0.169528	0.18972	0.191592
CSF7S
Probe ID	Neiss 2	SPne11	NsMA9	HAIF1	NsMX3	NsMCD1	SaGAL3	StAUA3	SaGAL2	NsMA1	StAU4	StAUA2	StAU6	NsMA2	StAUA4	NsMX4	StAU3	SaGAL1	StAUB4
Background corrected value	773.285	591.97	474.233	472.515	470.672	421.626	393.162	385.524	385.138	380.37	376.506	335.402	323.284	313.204	310.788	309.645	295.686	289.701	285.159
P value	0.000533933	0.00433748	0.018431	0.0188319	0.0192718	0.0357418	0.051231	0.0564266	0.0567026	0.060225	0.063238	0.106008	0.123253	0.139598	0.143809	0.145842	0.172926	0.185897	0.196323
CSF7P
Probe ID	Strep 2	NsMX4	StAU4	SaGAL2	NsMCD1	NsMX2	SaGAL3	StAUA1	HAIF1	HAI4	StAUB1	SaGAL4	SPne11	StAU5	StAUA2
Background corrected value	5364.47	651.928	557.935	513.519	496.04	488.711	470.81	442.241	382.539	350.299	347.072	342.045	338.115	335.174	334.205
P value	2.32973e-09	0.0196895	0.0375714	0.0515427	0.0584803	0.061679	0.0702983	0.0867971	0.135806	0.173436	0.177745	0.184674	0.190279	0.194586	0.196026
No DNA Control
Probe ID	StAU1	SPne11	SaGAL2	StAUB4	NsMW2	HAIF1	SaGAL1	NsMCD1	NsMB2	StAUA3	SPne10	NsMX5	SPne6	HAIB2	HAI2	NsMCD2	NsMX4	StAU2	SaGAL3	SaGAL6	NsG1
Background corrected value	674.758	620.126	604.195	599.511	599.207	560.53	527.77	512.411	498.844	442.814	419.172	397.428	389.028	385.382	384.122	373.935	357.39	352.193	344.383	343.348	338.834
P value	0.0186458	0.0265166	0.0294419	0.0303671	0.0304282	0.0394035	0.0492516	0.0547531	0.0601626	0.0893619	0.10591	0.123991	0.131818	0.135373	0.136625	0.147199	0.166211	0.172691	0.182918	0.184318	0.190557
Human Donor DNA1
Probe ID	StAU5	HAIB1	NsMX4	SPne12	HAI1	NsMW4	NsML5	SPne9	NsMW1	LiMo6	SPne10	HAIF1	NsMW3	NsMspp	Neiss 1
Background corrected value	795.071	320.125	304.168	285.11	152.447	143.788	137.506	134.702	127.555	115.271	107.85	104.817	95.15	80.774	78.101
P value	2.2367e-05	0.00235665	0.00293074	0.00383652	0.0357675	0.0425929	0.0484871	0.0514168	0.059851	0.0783485	0.0926808	0.0993863	0.124761	0.177369	0.189702
N. lactamica HPA1
Probe ID	Neiss 2	NsMA5	NsMB4	NsMB3	SaGAL2	SPne11	StAU4	HAI2
Background corrected value	22666.3	11926	10044.9	5759.62	855.816	825.171	737.638	666.708
P value	3.86203e-06	6.81168e-05	0.000136811	0.00107265	0.132131	0.140289	0.167484	0.194731
N. meningitidis Z5005
Probe ID	NsMA4	Neiss 2	NsMA1	NsG1	NsMA5	NsMB4	NsMA7	NsMA8	NsMA3	Neiss 1	NsMA2	NsMA6ROSO	NsMB3	NsMA9
Background corrected value	119509	119265	80674	59271.1	49998.6	39010.3	34118.1	32289.9	30841.8	28603.9	23474.4	21785.7	13134.8	4141.17
P value	0.00120119	0.00120556	0.00237001	0.00392432	0.00512786	0.00747229	0.00909545	0.00984736	0.0105148	0.0116959	0.0153567	0.0169759	0.0322486	0.109646
N. meningitidis Z4673
Probe ID	Neiss 2	NsMA4	NsMB1	NsMB6	Neiss 1	NsMspp	NsMB5	NsG1	NsMB3	NsMA5	NsMB7	NsMB4	NsMB2
Background corrected value	109077	107433	86644.8	75031.2	71259.9	68436.1	67980.9	47526.3	34187.9	30936	29408.7	19124.1	17027.8
P value	0.00244284	0.00250514	0.00355539	0.00446382	0.00483667	0.00514816	0.00520126	0.00886665	0.0140692	0.0160962	0.0172151	0.0296915	0.0341222
Str. agalactiae
Probe ID	SaGAL6	SaGAL7	SaGAL3	SaGAL5	SaGAL8	SaGAL4	SaGAL2	SaGAL1	StAU6	SPne11
Background corrected value	20717.1	19285.8	13442.1	13082.6	9893.8	5449.18	4814.07	1855.95	1047.71	775.205
P value	0.000104674	0.000133466	0.000429981	0.000467725	0.00108022	0.00537753	0.00727868	0.0528826	0.13089	0.194552
