# Supplementary material for: Development and Assessment of a Diagnostic DNA Oligonucleotide Microarray for Detection and Typing of Meningitis-Associated Bacterial Species
Source: High Throughput. 2018 Oct 16;7(4):32. doi: 10.3390/ht7040032 (PMC6306750; doi:10.3390/ht7040032)
Supplement: Supplementary file 1 [file high-throughput-07-00032-s001.zip › Supplementary Material S9.xlsx]

## Sheet: Table S15
Spot ID	Probe	Confidence	Signal
2	Biotin-Marke_2,5µM	1	0.879028
128	Biotin-Marke_2,5µM	1	0.806626
133	HAI3	1	0.163068
86	SPne12	1	0.148087
6	HAI3	1	0.114851
206	SPne12	1	0.057836
116	StAU11	1	0.025412
245	StAU11	1	0.016285
64	NsMX1	1	0.01319
11	HAIB1	1	0.012022
22	LiMo5	1	0.011382
164	NsMB5	1	0.009567
182	NsMX1	1	0.007059
156	NsMA6ROSO	1	0.007042
98	StAU1	1	0.006845
251	MTB4	1	0.00533
145	LiMo4	1	0.004884
165	NsMB6	1	0.004872
27	NsMA1	1	0.004476
212	SPne3	1	0.003984
253	z_control_PGK1	1	0.003541
179	NsMW2	1	0.003469
71	NsMY3	1	0.003462
135	HAI5	1	0.003402
82	SaGAL8	1	0.002891
230	StAU5	1	0.00286
213	SPne4	1	0.002724
111	StAUB2	1	0.002484
234	StAUA1	1	0.002468
69	NsMY1	1	0.002317
169	NsMCD3	1	0.002181
246	TB_ESAT6_1	1	0.001826
29	NsMA3	1	0.001362
83	SPne1	1	0.000946
99	StAU2	1	0.000633
95	Strep 1	1	0.000424
14	HAIF2	1	0.000279
125	z_control_B2M1	1	-6e-06
4	HAI1	1	-0.000143
192	NsMZ1	1	-0.000446
3	Spotting Puffer	1	-0.000581
181	NsMW4	1	-0.000611
12	HAIB2	1	-0.000701
183	NsMX2	1	-0.000975
84	SPne10	1	-0.00099
68	NsMX5	1	-0.001
58	NsML5	1	-0.001274
138	HAIB1	1	-0.001628
109	StAUA4	1	-0.001774
37	NsMA7	1	-0.001983
52	NsMCD4	1	-0.00202
124	z_control_PGK1	1	-0.002085
40	NsMB1	1	-0.00253
180	NsMW3	1	-0.002665
217	SPne8	1	-0.002948
173	NsML2	1	-0.002968
139	HAIB2	1	-0.00315
51	NsMCD3	1	-0.003257
85	SPne11	1	-0.003376
121	MTB3	1	-0.003422
214	SPne5	1	-0.003554
48	NsMB7	1	-0.003585
119	MTB1	1	-0.004633
167	NsMCD1	1	-0.005128
117	TB_ESAT6_1	1	-0.005166
168	NsMCD2	1	-0.005291
118	TB_ESAT6_2	1	-0.005548
79	SaGAL5	1	-0.006174
153	NsMA3	1	-0.006239
247	TB_ESAT6_2	1	-0.006951
185	NsMX4	1	-0.009178
239	StAUB2	1	-0.009294
255	z_control_APRR5A	1	-0.009585
112	StAUB3	1	-0.014005
233	StAU8	0.972705	0.011135
5	HAI2	0.972705	0.002171
171	NsMCD5	0.972705	0.002068
248	MTB1	0.972705	0.000577
21	LiMo4	0.972705	0.000227
126	z_control_APRR5A	0.972705	-0.001141
186	NsMX5	0.972705	-0.004151
252	z_control_G6PD1	0.972705	-0.00564
238	StAUB1	0.960118	0.010944
237	StAUA4	0.960118	0.009103
204	SPne10	0.960118	0.006121
141	HAIF2	0.960118	-0.003139
235	StAUA2	0.960118	-0.006204
155	NsMA5	0.960118	-0.008607
42	NsMB3	0.948918	0.005051
9	HAI6	0.948918	0.000763
32	NsMA4	0.948918	-0.012768
15	LiMo1	0.945422	0.018416
190	NsMY4	0.945422	0.010453
225	StAU2	0.945422	0.007
170	NsMCD4	0.945422	0.002472
106	StAUA1	0.945422	0.000163
55	NsML2	0.945422	0.000133
187	NsMY1	0.944444	0.012522
89	SPne4	0.944444	0.005872
115	StAU10	0.944444	0.00342
59	NsMspp	0.944444	-0.001944
74	NsMZ1	0.944444	-0.002885
222	StAU1	0.944444	-0.00416
63	NsMW4	0.944444	-0.004635
240	StAUB3	0.942028	0.003902
140	HAIF1	0.942028	0.002727
45	NsMB6	0.942028	-0.004263
151	NsMA1	0.942028	-0.006206
215	SPne6	0.935511	0.008212
202	SaGAL8	0.935511	0.007615
57	NsML4	0.935511	0.002048
7	HAI4	0.935511	-0.000636
249	MTB2	0.935511	-0.001082
188	NsMY2	0.935511	-0.002267
38	NsMA8	0.935511	-0.002585
104	StAU7	0.935511	-0.004386
176	NsML5	0.935511	-0.010532
254	z_control_B2M1	0.935511	-0.02126
97	Strep 3	0.920522	0.017001
197	SaGAL3	0.920522	0.016214
163	NsMB4	0.920522	0.016076
220	Strep 2	0.920522	0.011693
218	SPne9	0.920522	0.010895
50	NsMCD2	0.920522	0.010561
162	NsMB3	0.920522	0.010353
189	NsMY3	0.920522	0.007964
203	SPne1	0.920522	0.006184
243	StAU9	0.920522	0.00208
67	NsMX4	0.920522	0.002025
143	LiMo2	0.920522	-0.004609
178	NsMW1	0.920522	-0.007368
108	StAUA3	0.91771	-0.001146
144	LiMo3	0.91771	-0.010366
154	NsMA4	0.91715	0.010981
23	LiMo6	0.91715	0.002002
122	MTB4	0.91715	0.001374
191	NsMY5	0.909585	-0.014954
33	NsMA5	0.90187	0.032766
160	NsMB1	0.90187	0.005258
96	Strep 2	0.90187	-0.000779
102	StAU5	0.90187	-0.003353
110	StAUB1	0.90187	-0.005341
250	MTB3	0.90187	-0.007953
175	NsML4	0.896927	0.015868
127	Spotting Puffer	0.896927	0.000299
193	SaGAL1	0.896927	-0.001986
20	LiMo3	0.893362	-0.001032
101	StAU4	0.889866	0.011473
36	NsMA6ROSO	0.889866	0.004295
149	Neiss 2	0.889866	-0.000186
150	NsG1	0.889866	-0.001415
157	NsMA7	0.889776	0.006348
75	SaGAL1	0.889776	0.000606
120	MTB2	0.889776	-0.000587
148	Neiss 1	0.889776	-0.003001
17	LiMo2	0.889776	-0.003194
242	StAUB4	0.889776	-0.006545
49	NsMCD1	0.889776	-0.028561
10	HAI7	0.88291	-0.003339
87	SPne2	0.88291	-0.004232
161	NsMB2	0.88291	-0.004426
134	HAI4	0.88291	-0.00499
152	NsMA2	0.88291	-0.00623
136	HAI6	0.88291	-0.012976
66	NsMX3	0.880679	0.008699
232	StAU7	0.880679	-0.008201
244	StAU10	0.880679	-0.010239
158	NsMA8	0.872017	0.012668
201	SaGAL7	0.872017	0.012088
147	LiMo6	0.872017	0.001926
132	HAI2	0.872017	-0.002279
65	NsMX2	0.872017	-0.002746
221	Strep 3	0.872017	-0.011285
44	NsMB5	0.862155	0.004327
219	Strep 1	0.862155	0.000643
205	SPne11	0.857736	0.01136
196	SaGAL2	0.857736	0.006256
91	SPne6	0.857736	0.004692
54	NsML1	0.857736	0.003589
131	HAI1	0.857736	0.001743
73	NsMY5	0.857736	0.001143
94	SPne9	0.857736	-0.001939
229	StAU4	0.857736	-0.005145
236	StAUA3	0.857736	-0.005717
172	NsML1	0.857736	-0.011049
13	HAIF1	0.841371	-0.007471
80	SaGAL6	0.840723	0.002923
209	SPne2	0.840723	-0.015253
25	Neiss 2	0.834221	0.003012
228	StAU3	0.816461	-0.002327
216	SPne7	0.782251	0.019271
28	NsMA2	0.768844	0.005012
146	LiMo5	0.751044	-0.002341
105	StAU8	0.75	0.007371
137	HAI7	0.75	-0.012483
76	SaGAL2	0.735204	0.007623
200	SaGAL6	0.735204	-0.000659
53	NsMCD5	0.735204	-0.002227
177	NsMspp	0.73026	-0.011212
43	NsMB4	0.72546	0.01001
78	SaGAL4	0.72311	-0.002925
72	NsMY4	0.722705	-0.001994
100	StAU3	0.716244	0.011649
70	NsMY2	0.716244	0.011153
114	StAU9	0.714013	0.006907
107	StAUA2	0.714013	0.00204
159	NsMA9	0.710118	0.014286
93	SPne8	0.710118	0.000673
199	SaGAL5	0.70535	-0.005216
24	Neiss 1	0.698918	0.011298
88	SPne3	0.698918	0.005561
39	NsMA9	0.698918	0.002104
123	z_control_G6PD1	0.695422	0.003378
26	NsG1	0.695422	0.002446
184	NsMX3	0.692028	0.04966
92	SPne7	0.69107	0.001422
60	NsMW1	0.674057	0.003829
61	NsMW2	0.670522	0.004329
231	StAU6	0.670522	-0.00699
62	NsMW3	0.66771	0.002381
90	SPne5	0.65187	0.009454
77	SaGAL3	0.639776	0.137741
113	StAUB4	0.63291	0.10614
142	LiMo1	0.63291	0.019459
166	NsMB7	0.63291	0.005827
103	StAU6	0.622017	0.027745
56	NsML3	0.622017	0.015885
174	NsML3	0.622017	-0.015899
198	SaGAL4	0.590723	-0.005682
8	HAI5	0.5	0.003781
81	SaGAL7	0.5	0.001323
41	NsMB2	0.5	-0.001329

## Sheet: Table S16
Spot ID	Probe	Confidence	Signal
209	SPne2	1	0.794602
87	SPne2	1	0.783286
83	SPne1	1	0.717768
203	SPne1	1	0.717619
128	Biotin-Marke_2,5µM	1	0.705142
2	Biotin-Marke_2,5µM	1	0.642126
94	SPne9	1	0.140278
84	SPne10	1	0.086797
250	MTB3	1	0.084206
218	SPne9	1	0.076523
58	NsML5	1	0.065303
42	NsMB3	1	0.056067
125	z_control_B2M1	1	0.054481
206	SPne12	1	0.052996
204	SPne10	1	0.052958
13	HAIF1	1	0.050974
86	SPne12	1	0.04283
26	NsG1	1	0.037378
176	NsML5	1	0.036991
140	HAIF1	1	0.034734
6	HAI3	1	0.023553
121	MTB3	1	0.010629
43	NsMB4	1	0.003444
54	NsML1	1	-0.000385
51	NsMCD3	1	-0.000691
4	HAI1	1	-0.001355
36	NsMA6ROSO	1	-0.001663
88	SPne3	1	-0.003127
25	Neiss 2	1	-0.003696
41	NsMB2	1	-0.004164
53	NsMCD5	1	-0.004393
5	HAI2	1	-0.004449
81	SaGAL7	1	-0.004541
27	NsMA1	1	-0.005
23	LiMo6	1	-0.005122
52	NsMCD4	1	-0.00722
113	StAUB4	1	-0.00746
99	StAU2	1	-0.008145
69	NsMY1	1	-0.008927
118	TB_ESAT6_2	1	-0.009439
61	NsMW2	1	-0.010323
127	Spotting Puffer	1	-0.010338
138	HAIB1	1	-0.010919
40	NsMB1	1	-0.011269
22	LiMo5	1	-0.011417
126	z_control_APRR5A	1	-0.011464
38	NsMA8	1	-0.011973
205	SPne11	1	-0.012759
193	SaGAL1	1	-0.012971
8	HAI5	1	-0.014164
145	LiMo4	1	-0.014359
65	NsMX2	1	-0.014373
10	HAI7	1	-0.01531
59	NsMspp	1	-0.015429
93	SPne8	1	-0.015581
73	NsMY5	1	-0.015717
12	HAIB2	1	-0.020071
119	MTB1	1	-0.020509
91	SPne6	1	-0.021122
163	NsMB4	1	-0.021672
89	SPne4	1	-0.022593
62	NsMW3	1	-0.024158
77	SaGAL3	1	-0.024481
177	NsMspp	1	-0.02488
92	SPne7	1	-0.025002
139	HAIB2	1	-0.025727
131	HAI1	1	-0.026109
242	StAUB4	1	-0.026584
251	MTB4	1	-0.027048
85	SPne11	1	-0.027065
80	SaGAL6	1	-0.027748
33	NsMA5	1	-0.02787
180	NsMW3	1	-0.028147
245	StAU11	1	-0.028469
213	SPne4	1	-0.028473
116	StAU11	1	-0.028559
57	NsML4	1	-0.028659
17	LiMo2	1	-0.029479
161	NsMB2	1	-0.029601
239	StAUB2	1	-0.030397
186	NsMX5	1	-0.03079
185	NsMX4	1	-0.031295
221	Strep 3	1	-0.031488
90	SPne5	1	-0.031574
229	StAU4	1	-0.03177
70	NsMY2	1	-0.032443
76	SaGAL2	1	-0.032476
181	NsMW4	1	-0.032615
29	NsMA3	1	-0.032863
141	HAIF2	1	-0.0331
95	Strep 1	1	-0.03344
100	StAU3	1	-0.033615
148	Neiss 1	1	-0.033801
101	StAU4	1	-0.034038
117	TB_ESAT6_1	1	-0.034586
248	MTB1	1	-0.034647
200	SaGAL6	1	-0.034771
199	SaGAL5	1	-0.035049
146	LiMo5	1	-0.035263
244	StAU10	1	-0.035619
133	HAI3	1	-0.03573
74	NsMZ1	1	-0.035848
225	StAU2	1	-0.036328
115	StAU10	1	-0.036496
102	StAU5	1	-0.037587
155	NsMA5	1	-0.037724
183	NsMX2	1	-0.038116
154	NsMA4	1	-0.038282
78	SaGAL4	1	-0.038645
109	StAUA4	1	-0.038657
134	HAI4	1	-0.0391
45	NsMB6	1	-0.039183
107	StAUA2	1	-0.040498
112	StAUB3	1	-0.040537
72	NsMY4	1	-0.040642
191	NsMY5	1	-0.040722
75	SaGAL1	1	-0.041384
110	StAUB1	1	-0.042044
220	Strep 2	1	-0.042368
228	StAU3	1	-0.042493
142	LiMo1	1	-0.042671
103	StAU6	1	-0.042914
122	MTB4	1	-0.043203
149	Neiss 2	1	-0.043437
106	StAUA1	1	-0.043874
63	NsMW4	1	-0.044292
171	NsMCD5	1	-0.045207
132	HAI2	1	-0.045234
32	NsMA4	1	-0.045375
188	NsMY2	1	-0.045747
123	z_control_G6PD1	1	-0.046218
170	NsMCD4	1	-0.047018
196	SaGAL2	1	-0.047024
214	SPne5	1	-0.047859
147	LiMo6	1	-0.048026
111	StAUB2	1	-0.048319
124	z_control_PGK1	1	-0.048339
105	StAU8	1	-0.048446
198	SaGAL4	1	-0.048732
64	NsMX1	1	-0.048803
238	StAUB1	1	-0.049228
172	NsML1	1	-0.049332
197	SaGAL3	1	-0.049385
79	SaGAL5	1	-0.049465
178	NsMW1	1	-0.049721
169	NsMCD3	1	-0.049868
108	StAUA3	1	-0.050138
153	NsMA3	1	-0.050597
137	HAI7	1	-0.051136
151	NsMA1	1	-0.051492
160	NsMB1	1	-0.051672
156	NsMA6ROSO	1	-0.051823
164	NsMB5	1	-0.051898
240	StAUB3	1	-0.051972
167	NsMCD1	1	-0.052166
182	NsMX1	1	-0.052276
96	Strep 2	1	-0.052584
136	HAI6	1	-0.053037
157	NsMA7	1	-0.053078
152	NsMA2	1	-0.053468
104	StAU7	1	-0.05385
179	NsMW2	1	-0.05483
189	NsMY3	1	-0.05492
253	z_control_PGK1	1	-0.055814
144	LiMo3	1	-0.055926
173	NsML2	1	-0.056138
184	NsMX3	1	-0.056337
175	NsML4	1	-0.05649
215	SPne6	1	-0.057517
201	SaGAL7	1	-0.057853
120	MTB2	1	-0.058138
71	NsMY3	1	-0.05832
168	NsMCD2	1	-0.058321
159	NsMA9	1	-0.058517
216	SPne7	1	-0.058819
255	z_control_APRR5A	1	-0.058869
237	StAUA4	1	-0.058878
165	NsMB6	1	-0.060282
249	MTB2	1	-0.060582
190	NsMY4	1	-0.060898
192	NsMZ1	1	-0.061024
252	z_control_G6PD1	1	-0.062735
174	NsML3	1	-0.063167
82	SaGAL8	1	-0.063454
166	NsMB7	1	-0.066448
48	NsMB7	1	-0.067842
135	HAI5	1	-0.068328
143	LiMo2	1	-0.0693
222	StAU1	1	-0.07218
231	StAU6	1	-0.076523
246	TB_ESAT6_1	1	-0.077908
187	NsMY1	1	-0.078996
236	StAUA3	1	-0.079754
230	StAU5	1	-0.08042
158	NsMA8	1	-0.080535
232	StAU7	1	-0.08934
233	StAU8	1	-0.097913
235	StAUA2	1	-0.098402
234	StAUA1	1	-0.101342
217	SPne8	1	-0.102054
202	SaGAL8	1	-0.112772
254	z_control_B2M1	0.944444	-0.010115
37	NsMA7	0.944444	-0.012483
212	SPne3	0.944444	-0.02013
11	HAIB1	0.92662	0.03345
98	StAU1	0.92662	-0.00228
44	NsMB5	0.92662	-0.002712
150	NsG1	0.92662	-0.011103
49	NsMCD1	0.911754	-0.017089
56	NsML3	0.911754	-0.023033
28	NsMA2	0.911754	-0.038104
9	HAI6	0.907115	-0.000708
15	LiMo1	0.907115	-0.012782
39	NsMA9	0.90261	0.020323
67	NsMX4	0.874068	0.069329
66	NsMX3	0.874068	-0.017751
3	Spotting Puffer	0.849313	-0.010415
55	NsML2	0.836381	-0.003597
114	StAU9	0.82415	0.01037
243	StAU9	0.790739	0.030131
50	NsMCD2	0.790739	0.001361
24	Neiss 1	0.790739	0.001329
68	NsMX5	0.790739	-0.005146
60	NsMW1	0.768595	0.023469
97	Strep 3	0.76816	0.049786
219	Strep 1	0.75	0.059267
162	NsMB3	0.75	-0.005824
7	HAI4	0.735184	-0.004784
21	LiMo4	0.694444	0.011809
14	HAIF2	0.643025	0.025286
20	LiMo3	0.624068	0.011671
247	TB_ESAT6_2	0.609552	0.04087

## Sheet: Table S17
Spot ID	Probe	Confidence	Signal
147	LiMo6	1	0.833782
23	LiMo6	1	0.804395
2	Biotin-Marke_2,5µM	1	0.799276
146	LiMo5	1	0.796455
128	Biotin-Marke_2,5µM	1	0.78562
22	LiMo5	1	0.753343
21	LiMo4	1	0.674774
145	LiMo4	1	0.592636
75	SaGAL1	1	0.122585
162	NsMB3	1	0.083692
42	NsMB3	1	0.044105
222	StAU1	1	0.0326
196	SaGAL2	1	0.016489
213	SPne4	1	0.014894
180	NsMW3	1	0.008373
86	SPne12	1	0.007975
126	z_control_APRR5A	1	0.006011
219	Strep 1	1	0.004217
221	Strep 3	1	0.00327
165	NsMB6	1	0.002977
205	SPne11	1	0.002829
215	SPne6	1	0.001993
121	MTB3	1	0.001604
254	z_control_B2M1	1	0.000971
89	SPne4	1	-0.000163
100	StAU3	1	-0.000346
238	StAUB1	1	-0.000975
125	z_control_B2M1	1	-0.001135
116	StAU11	1	-0.001151
90	SPne5	1	-0.00124
103	StAU6	1	-0.001516
72	NsMY4	1	-0.001765
152	NsMA2	1	-0.001855
45	NsMB6	1	-0.002103
69	NsMY1	1	-0.002363
88	SPne3	1	-0.002491
101	StAU4	1	-0.003061
153	NsMA3	1	-0.003385
170	NsMCD4	1	-0.003625
245	StAU11	1	-0.003882
85	SPne11	1	-0.003901
66	NsMX3	1	-0.003992
139	HAIB2	1	-0.004006
110	StAUB1	1	-0.004365
56	NsML3	1	-0.004367
10	HAI7	1	-0.004415
117	TB_ESAT6_1	1	-0.004566
57	NsML4	1	-0.004634
137	HAI7	1	-0.004821
173	NsML2	1	-0.005042
178	NsMW1	1	-0.005398
232	StAU7	1	-0.005637
73	NsMY5	1	-0.005788
60	NsMW1	1	-0.005837
8	HAI5	1	-0.00596
13	HAIF1	1	-0.005987
82	SaGAL8	1	-0.006327
4	HAI1	1	-0.006377
65	NsMX2	1	-0.006535
92	SPne7	1	-0.00658
133	HAI3	1	-0.006856
15	LiMo1	1	-0.006984
184	NsMX3	1	-0.007021
231	StAU6	1	-0.007194
96	Strep 2	1	-0.007291
52	NsMCD4	1	-0.007323
61	NsMW2	1	-0.007404
172	NsML1	1	-0.007548
9	HAI6	1	-0.007599
169	NsMCD3	1	-0.007672
190	NsMY4	1	-0.007712
79	SaGAL5	1	-0.007726
44	NsMB5	1	-0.007903
244	StAU10	1	-0.008027
203	SPne1	1	-0.008038
151	NsMA1	1	-0.008137
199	SaGAL5	1	-0.008646
14	HAIF2	1	-0.00879
192	NsMZ1	1	-0.008999
174	NsML3	1	-0.009103
99	StAU2	1	-0.009151
40	NsMB1	1	-0.009244
51	NsMCD3	1	-0.009592
115	StAU10	1	-0.009694
50	NsMCD2	1	-0.009953
177	NsMspp	1	-0.00996
118	TB_ESAT6_2	1	-0.010224
230	StAU5	1	-0.01053
176	NsML5	1	-0.011225
164	NsMB5	1	-0.011398
53	NsMCD5	1	-0.012682
36	NsMA6ROSO	1	-0.013296
143	LiMo2	1	-0.013429
37	NsMA7	1	-0.0141
240	StAUB3	1	-0.014153
41	NsMB2	1	-0.01491
95	Strep 1	1	-0.014947
163	NsMB4	1	-0.015658
83	SPne1	1	-0.015782
243	StAU9	1	-0.016347
212	SPne3	1	-0.017682
209	SPne2	1	-0.018071
234	StAUA1	1	-0.019819
160	NsMB1	1	-0.020957
59	NsMspp	1	-0.021267
48	NsMB7	1	-0.021324
17	LiMo2	1	-0.021637
242	StAUB4	1	-0.023377
81	SaGAL7	1	-0.024065
114	StAU9	1	-0.024176
112	StAUB3	1	-0.024599
167	NsMCD1	1	-0.0345
225	StAU2	1	-0.102551
25	Neiss 2	0.997587	0.015213
122	MTB4	0.997587	0.003948
39	NsMA9	0.997587	-0.006046
131	HAI1	0.997587	-0.008646
11	HAIB1	0.997587	-0.008703
63	NsMW4	0.997587	-0.00881
159	NsMA9	0.997587	-0.009552
64	NsMX1	0.997587	-0.009612
28	NsMA2	0.997587	-0.010437
70	NsMY2	0.997587	-0.011206
43	NsMB4	0.997587	-0.011475
6	HAI3	0.997587	-0.013845
182	NsMX1	0.997587	-0.022103
201	SaGAL7	0.997587	-0.029782
161	NsMB2	0.997587	-0.049687
253	z_control_PGK1	0.988487	-0.002131
106	StAUA1	0.988487	-0.002742
141	HAIF2	0.988487	-0.011612
157	NsMA7	0.988487	-0.014759
217	SPne8	0.988487	-0.016826
29	NsMA3	0.98039	-0.002952
54	NsML1	0.98039	-0.009054
181	NsMW4	0.977863	-0.025487
236	StAUA3	0.97541	0.002409
84	SPne10	0.97541	-0.002856
168	NsMCD2	0.97541	-0.004935
239	StAUB2	0.97541	-0.006345
140	HAIF1	0.97541	-0.008753
120	MTB2	0.970699	0.0637
154	NsMA4	0.970699	0.004241
214	SPne5	0.970699	-0.003141
132	HAI2	0.970699	-0.006743
179	NsMW2	0.970699	-0.00693
166	NsMB7	0.970699	-0.031277
175	NsML4	0.959863	0.04302
71	NsMY3	0.959863	0.03283
233	StAU8	0.959863	0.02391
49	NsMCD1	0.959863	0.011592
186	NsMX5	0.959863	0.008267
220	Strep 2	0.959863	0.006551
105	StAU8	0.959863	-0.002119
55	NsML2	0.959863	-0.005335
113	StAUB4	0.959863	-0.012551
58	NsML5	0.959863	-0.012764
193	SaGAL1	0.95783	0.018774
127	Spotting Puffer	0.95783	0.015219
204	SPne10	0.95783	0.012233
68	NsMX5	0.95783	0.011005
74	NsMZ1	0.95783	0.010933
5	HAI2	0.95783	0.004544
26	NsG1	0.95783	-0.000647
67	NsMX4	0.95783	-0.007211
144	LiMo3	0.95783	-0.007947
149	Neiss 2	0.95783	-0.016763
111	StAUB2	0.95783	-0.018292
32	NsMA4	0.95783	-0.022923
191	NsMY5	0.951957	0.013441
38	NsMA8	0.951957	0.009772
3	Spotting Puffer	0.951957	0.001541
93	SPne8	0.951957	-0.011212
247	TB_ESAT6_2	0.951957	-0.018328
142	LiMo1	0.946379	-0.005304
188	NsMY2	0.946379	-0.023102
200	SaGAL6	0.944444	0.007887
136	HAI6	0.942806	0.048342
148	Neiss 1	0.942806	0.033545
229	StAU4	0.942806	0.024108
24	Neiss 1	0.942806	0.012194
185	NsMX4	0.942806	0.007751
135	HAI5	0.942806	-0.016398
27	NsMA1	0.942806	-0.018959
255	z_control_APRR5A	0.942806	-0.019514
235	StAUA2	0.932673	-0.011623
20	LiMo3	0.931061	-0.002282
202	SaGAL8	0.931061	-0.039686
252	z_control_G6PD1	0.931061	-0.068046
171	NsMCD5	0.918808	0.004565
102	StAU5	0.917349	0.01719
158	NsMA8	0.917349	0.005962
104	StAU7	0.913058	0.030734
80	SaGAL6	0.913058	0.021211
251	MTB4	0.902275	0.04045
107	StAUA2	0.902275	0.031322
87	SPne2	0.902275	-0.006169
187	NsMY1	0.902176	0.00874
250	MTB3	0.897003	-0.016145
249	MTB2	0.897003	-0.028907
248	MTB1	0.897003	-0.046352
228	StAU3	0.897003	-0.050763
206	SPne12	0.896401	0.012587
189	NsMY3	0.896401	-0.008751
156	NsMA6ROSO	0.88725	0.041331
97	Strep 3	0.875505	-0.012632
124	z_control_PGK1	0.833333	0.014768
108	StAUA3	0.83092	0.019475
62	NsMW3	0.793196	-0.01172
12	HAIB2	0.776139	0.104677
76	SaGAL2	0.752142	0.130649
183	NsMX2	0.750683	0.004611
119	MTB1	0.75	0.0336
218	SPne9	0.75	-0.000706
78	SaGAL4	0.75	-0.001158
77	SaGAL3	0.75	-0.002775
237	StAUA4	0.75	-0.0047
98	StAU1	0.75	-0.021048
246	TB_ESAT6_1	0.75	-0.027789
134	HAI4	0.747587	-0.013154
91	SPne6	0.746392	0.004925
138	HAIB1	0.739501	0.009186
216	SPne7	0.730336	0.060076
150	NsG1	0.730336	0.030832
197	SaGAL3	0.687637	0.21932
198	SaGAL4	0.654307	0.18203
33	NsMA5	0.558743	0.234846
94	SPne9	0.558743	0.144334
123	z_control_G6PD1	0.543196	0.110392
7	HAI4	0.488487	0.330545
155	NsMA5	0.444444	0.059968
109	StAUA4	0.333333	0.134398

## Sheet: Table S18
Spot ID	Probe	Confidence	Signal
113	StAUB4	1	0.887617
237	StAUA4	1	0.861612
240	StAUB3	1	0.85385
106	StAUA1	1	0.848813
110	StAUB1	1	0.847964
242	StAUB4	1	0.847943
238	StAUB1	1	0.847562
234	StAUA1	1	0.843839
239	StAUB2	1	0.839955
128	Biotin-Marke_2,5µM	1	0.835564
2	Biotin-Marke_2,5µM	1	0.834972
235	StAUA2	1	0.832993
236	StAUA3	1	0.823994
107	StAUA2	1	0.816932
111	StAUB2	1	0.815723
112	StAUB3	1	0.801802
109	StAUA4	1	0.781527
108	StAUA3	1	0.748414
193	SaGAL1	1	0.296208
155	NsMA5	1	0.206083
75	SaGAL1	1	0.198541
58	NsML5	1	0.189236
176	NsML5	1	0.102882
154	NsMA4	1	0.101819
32	NsMA4	1	0.091575
160	NsMB1	1	0.090664
126	z_control_APRR5A	1	0.068374
213	SPne4	1	0.007445
199	SaGAL5	1	0.006818
222	StAU1	1	0.006525
180	NsMW3	1	0.006184
52	NsMCD4	1	0.004646
102	StAU5	1	0.00445
92	SPne7	1	0.003729
76	SaGAL2	1	0.002154
172	NsML1	1	0.000902
9	HAI6	1	-0.001047
219	Strep 1	1	-0.002245
205	SPne11	1	-0.00234
156	NsMA6ROSO	1	-0.002733
3	Spotting Puffer	1	-0.002783
93	SPne8	1	-0.00297
170	NsMCD4	1	-0.002971
99	StAU2	1	-0.003022
36	NsMA6ROSO	1	-0.003788
216	SPne7	1	-0.003988
37	NsMA7	1	-0.004648
70	NsMY2	1	-0.004683
39	NsMA9	1	-0.004695
20	LiMo3	1	-0.004931
53	NsMCD5	1	-0.005194
79	SaGAL5	1	-0.005823
121	MTB3	1	-0.006095
86	SPne12	1	-0.006197
82	SaGAL8	1	-0.006264
159	NsMA9	1	-0.006403
114	StAU9	1	-0.00645
100	StAU3	1	-0.006658
133	HAI3	1	-0.006766
206	SPne12	1	-0.007295
132	HAI2	1	-0.007515
120	MTB2	1	-0.007953
118	TB_ESAT6_2	1	-0.008027
77	SaGAL3	1	-0.008096
119	MTB1	1	-0.008197
78	SaGAL4	1	-0.008453
148	Neiss 1	1	-0.008696
184	NsMX3	1	-0.008918
61	NsMW2	1	-0.00899
146	LiMo5	1	-0.009006
131	HAI1	1	-0.009071
5	HAI2	1	-0.009138
171	NsMCD5	1	-0.009249
54	NsML1	1	-0.009341
167	NsMCD1	1	-0.009431
56	NsML3	1	-0.009438
151	NsMA1	1	-0.009498
24	Neiss 1	1	-0.009499
221	Strep 3	1	-0.009537
149	Neiss 2	1	-0.009756
230	StAU5	1	-0.009796
88	SPne3	1	-0.009822
152	NsMA2	1	-0.009908
55	NsML2	1	-0.009984
116	StAU11	1	-0.010006
115	StAU10	1	-0.010032
21	LiMo4	1	-0.010094
83	SPne1	1	-0.010434
67	NsMX4	1	-0.010607
147	LiMo6	1	-0.010806
117	TB_ESAT6_1	1	-0.01083
200	SaGAL6	1	-0.011002
59	NsMspp	1	-0.011094
138	HAIB1	1	-0.011268
157	NsMA7	1	-0.011517
22	LiMo5	1	-0.011938
51	NsMCD3	1	-0.011945
23	LiMo6	1	-0.012133
29	NsMA3	1	-0.012209
161	NsMB2	1	-0.012284
49	NsMCD1	1	-0.012319
169	NsMCD3	1	-0.012495
178	NsMW1	1	-0.012743
85	SPne11	1	-0.012775
158	NsMA8	1	-0.01281
202	SaGAL8	1	-0.013062
45	NsMB6	1	-0.013074
89	SPne4	1	-0.013444
136	HAI6	1	-0.013569
123	z_control_G6PD1	1	-0.014176
143	LiMo2	1	-0.014181
84	SPne10	1	-0.01457
71	NsMY3	1	-0.01482
186	NsMX5	1	-0.014845
38	NsMA8	1	-0.01499
72	NsMY4	1	-0.015167
168	NsMCD2	1	-0.015316
95	Strep 1	1	-0.015464
137	HAI7	1	-0.015828
166	NsMB7	1	-0.015978
141	HAIF2	1	-0.016237
189	NsMY3	1	-0.016284
44	NsMB5	1	-0.016435
13	HAIF1	1	-0.016503
125	z_control_B2M1	1	-0.01673
142	LiMo1	1	-0.016842
80	SaGAL6	1	-0.017147
65	NsMX2	1	-0.017168
41	NsMB2	1	-0.017536
185	NsMX4	1	-0.017797
60	NsMW1	1	-0.017938
183	NsMX2	1	-0.018052
144	LiMo3	1	-0.01826
27	NsMA1	1	-0.018417
28	NsMA2	1	-0.01844
124	z_control_PGK1	1	-0.018777
153	NsMA3	1	-0.020346
66	NsMX3	1	-0.020366
14	HAIF2	1	-0.020571
11	HAIB1	1	-0.021378
62	NsMW3	1	-0.021444
220	Strep 2	1	-0.022627
179	NsMW2	1	-0.022636
173	NsML2	1	-0.023346
198	SaGAL4	1	-0.025406
192	NsMZ1	1	-0.026421
250	MTB3	1	-0.026785
182	NsMX1	1	-0.030374
48	NsMB7	1	-0.032725
96	Strep 2	1	-0.039018
251	MTB4	1	-0.039445
214	SPne5	0.949361	0.030619
177	NsMspp	0.949361	0.005
145	LiMo4	0.949361	0.00404
127	Spotting Puffer	0.949361	-0.001135
181	NsMW4	0.949361	-0.001756
43	NsMB4	0.949361	-0.006542
42	NsMB3	0.949361	-0.007633
215	SPne6	0.949361	-0.009334
4	HAI1	0.949361	-0.011018
8	HAI5	0.949361	-0.011275
64	NsMX1	0.949361	-0.019975
17	LiMo2	0.949361	-0.061917
63	NsMW4	0.944444	0.141327
150	NsG1	0.944444	-0.020079
188	NsMY2	0.933501	0.086887
174	NsML3	0.933501	0.004191
50	NsMCD2	0.933501	-0.012817
165	NsMB6	0.933501	-0.01523
135	HAI5	0.933501	-0.017732
140	HAIF1	0.919389	0.023829
212	SPne3	0.919389	0.009037
229	StAU4	0.919389	0.002642
91	SPne6	0.914984	0.001699
69	NsMY1	0.914984	-0.002167
7	HAI4	0.914984	-0.008508
26	NsG1	0.914984	-0.008721
243	StAU9	0.914984	-0.060472
90	SPne5	0.910708	0.00038
232	StAU7	0.902497	0.008151
122	MTB4	0.902497	-0.005081
25	Neiss 2	0.902497	-0.005489
190	NsMY4	0.902497	-0.033532
97	Strep 3	0.883611	0.009314
163	NsMB4	0.883611	-0.003098
15	LiMo1	0.883611	-0.005426
139	HAIB2	0.883611	-0.017914
254	z_control_B2M1	0.883611	-0.034777
253	z_control_PGK1	0.883611	-0.043486
233	StAU8	0.883611	-0.056792
228	StAU3	0.880068	0.021664
10	HAI7	0.880068	0.011074
103	StAU6	0.880068	-0.004023
252	z_control_G6PD1	0.880068	-0.047359
255	z_control_APRR5A	0.880068	-0.051098
249	MTB2	0.869831	-0.003164
101	StAU4	0.869831	-0.008364
245	StAU11	0.869831	-0.014111
203	SPne1	0.86011	-0.002108
247	TB_ESAT6_2	0.86011	-0.031585
105	StAU8	0.853881	0.012378
196	SaGAL2	0.853881	0.002036
175	NsML4	0.853881	-0.017269
187	NsMY1	0.853881	-0.050011
57	NsML4	0.847833	0.012584
6	HAI3	0.836221	-0.001645
231	StAU6	0.836221	-0.01521
104	StAU7	0.83341	-0.005725
164	NsMB5	0.83341	-0.010055
225	StAU2	0.83341	-0.013824
246	TB_ESAT6_1	0.83341	-0.045838
74	NsMZ1	0.833333	-0.010761
12	HAIB2	0.833333	-0.014981
40	NsMB1	0.824513	0.015849
33	NsMA5	0.822495	0.409999
248	MTB1	0.822495	-0.026714
204	SPne10	0.809513	-0.024922
68	NsMX5	0.783066	0.1278
162	NsMB3	0.783066	0.035813
217	SPne8	0.783066	-0.014162
244	StAU10	0.783066	-0.048358
218	SPne9	0.75	0.393568
94	SPne9	0.75	0.078652
201	SaGAL7	0.75	-0.003059
73	NsMY5	0.75	-0.014925
197	SaGAL3	0.687215	0.069496
134	HAI4	0.666744	0.030043
98	StAU1	0.642846	0.012392
191	NsMY5	0.603881	0.105735
209	SPne2	0.58341	-0.023034
87	SPne2	0.5	0.324442
81	SaGAL7	0.3664	0.181453
				0
				0

## Sheet: Table S19
Spot ID	Probe	Confidence	Signal
43	NsMB4	1	0.861726
163	NsMB4	1	0.854445
155	NsMA5	1	0.846644
150	NsG1	1	0.840314
33	NsMA5	1	0.839944
58	NsML5	1	0.834762
176	NsML5	1	0.788287
2	Biotin-Marke_2,5µM	1	0.78068
128	Biotin-Marke_2,5µM	1	0.775739
162	NsMB3	1	0.755183
26	NsG1	1	0.750532
42	NsMB3	1	0.729353
119	MTB1	1	0.633346
248	MTB1	1	0.606416
247	TB_ESAT6_2	1	0.501421
118	TB_ESAT6_2	1	0.490005
126	z_control_APRR5A	1	0.273477
255	z_control_APRR5A	1	0.160594
192	NsMZ1	1	0.148027
74	NsMZ1	1	0.129294
68	NsMX5	1	0.087572
67	NsMX4	1	0.042409
254	z_control_B2M1	1	0.037774
13	HAIF1	1	0.036249
125	z_control_B2M1	1	0.028965
6	HAI3	1	0.027297
32	NsMA4	1	0.023655
186	NsMX5	1	0.014041
57	NsML4	1	0.008931
50	NsMCD2	1	-0.001808
24	Neiss 1	1	-0.003707
38	NsMA8	1	-0.004717
54	NsML1	1	-0.005878
146	LiMo5	1	-0.007065
69	NsMY1	1	-0.007182
7	HAI4	1	-0.007516
177	NsMspp	1	-0.007568
3	Spotting Puffer	1	-0.007884
36	NsMA6ROSO	1	-0.009058
98	StAU1	1	-0.009147
10	HAI7	1	-0.009189
100	StAU3	1	-0.009336
23	LiMo6	1	-0.009387
51	NsMCD3	1	-0.010392
27	NsMA1	1	-0.010484
37	NsMA7	1	-0.01121
29	NsMA3	1	-0.011873
52	NsMCD4	1	-0.012499
40	NsMB1	1	-0.012536
60	NsMW1	1	-0.012874
39	NsMA9	1	-0.013866
4	HAI1	1	-0.014028
72	NsMY4	1	-0.014176
56	NsML3	1	-0.014203
94	SPne9	1	-0.01423
115	StAU10	1	-0.014375
5	HAI2	1	-0.014516
147	LiMo6	1	-0.014902
28	NsMA2	1	-0.015127
82	SaGAL8	1	-0.015619
83	SPne1	1	-0.015661
148	Neiss 1	1	-0.016595
8	HAI5	1	-0.01733
84	SPne10	1	-0.017359
59	NsMspp	1	-0.017592
66	NsMX3	1	-0.017747
76	SaGAL2	1	-0.018196
53	NsMCD5	1	-0.018288
236	StAUA3	1	-0.018849
44	NsMB5	1	-0.019461
73	NsMY5	1	-0.019685
20	LiMo3	1	-0.020223
120	MTB2	1	-0.020727
41	NsMB2	1	-0.020924
71	NsMY3	1	-0.02105
70	NsMY2	1	-0.021215
238	StAUB1	1	-0.021384
14	HAIF2	1	-0.02151
81	SaGAL7	1	-0.021591
9	HAI6	1	-0.021614
173	NsML2	1	-0.022523
45	NsMB6	1	-0.023843
193	SaGAL1	1	-0.023986
99	StAU2	1	-0.024057
246	TB_ESAT6_1	1	-0.024387
101	StAU4	1	-0.025448
17	LiMo2	1	-0.02716
77	SaGAL3	1	-0.02739
85	SPne11	1	-0.027518
123	z_control_G6PD1	1	-0.027718
212	SPne3	1	-0.027735
132	HAI2	1	-0.028004
75	SaGAL1	1	-0.028115
242	StAUB4	1	-0.029449
65	NsMX2	1	-0.029595
164	NsMB5	1	-0.029654
180	NsMW3	1	-0.030399
220	Strep 2	1	-0.031327
90	SPne5	1	-0.031609
93	SPne8	1	-0.031737
253	z_control_PGK1	1	-0.031953
165	NsMB6	1	-0.032085
48	NsMB7	1	-0.032138
213	SPne4	1	-0.032182
78	SaGAL4	1	-0.033001
110	StAUB1	1	-0.034159
91	SPne6	1	-0.035162
79	SaGAL5	1	-0.035285
87	SPne2	1	-0.036069
92	SPne7	1	-0.03608
105	StAU8	1	-0.036116
122	MTB4	1	-0.036527
237	StAUA4	1	-0.036857
228	StAU3	1	-0.037123
80	SaGAL6	1	-0.037237
61	NsMW2	1	-0.037586
190	NsMY4	1	-0.037688
216	SPne7	1	-0.038181
217	SPne8	1	-0.038479
64	NsMX1	1	-0.038527
104	StAU7	1	-0.038708
243	StAU9	1	-0.039322
158	NsMA8	1	-0.03969
222	StAU1	1	-0.039783
161	NsMB2	1	-0.040597
102	StAU5	1	-0.041025
121	MTB3	1	-0.041868
189	NsMY3	1	-0.042242
142	LiMo1	1	-0.042353
106	StAUA1	1	-0.042412
149	Neiss 2	1	-0.042604
159	NsMA9	1	-0.042811
62	NsMW3	1	-0.042887
233	StAU8	1	-0.043823
197	SaGAL3	1	-0.0455
88	SPne3	1	-0.045546
139	HAIB2	1	-0.046247
205	SPne11	1	-0.046429
235	StAUA2	1	-0.046753
232	StAU7	1	-0.046898
109	StAUA4	1	-0.04857
96	Strep 2	1	-0.049238
196	SaGAL2	1	-0.050755
124	z_control_PGK1	1	-0.051023
103	StAU6	1	-0.051266
89	SPne4	1	-0.051274
250	MTB3	1	-0.052359
239	StAUB2	1	-0.05267
201	SaGAL7	1	-0.053933
138	HAIB1	1	-0.055557
160	NsMB1	1	-0.055745
229	StAU4	1	-0.055826
135	HAI5	1	-0.056451
202	SaGAL8	1	-0.056586
170	NsMCD4	1	-0.056618
63	NsMW4	1	-0.057092
230	StAU5	1	-0.058253
174	NsML3	1	-0.058575
203	SPne1	1	-0.058643
141	HAIF2	1	-0.058851
168	NsMCD2	1	-0.059004
200	SaGAL6	1	-0.059063
240	StAUB3	1	-0.059577
172	NsML1	1	-0.059789
191	NsMY5	1	-0.061651
157	NsMA7	1	-0.062292
108	StAUA3	1	-0.062658
166	NsMB7	1	-0.063167
112	StAUB3	1	-0.0639
184	NsMX3	1	-0.064161
234	StAUA1	1	-0.065055
107	StAUA2	1	-0.065685
134	HAI4	1	-0.066274
169	NsMCD3	1	-0.067893
143	LiMo2	1	-0.068305
152	NsMA2	1	-0.069093
215	SPne6	1	-0.069674
204	SPne10	1	-0.069787
154	NsMA4	1	-0.06998
136	HAI6	1	-0.070137
151	NsMA1	1	-0.071868
137	HAI7	1	-0.074828
183	NsMX2	1	-0.075641
181	NsMW4	1	-0.075864
214	SPne5	1	-0.07607
188	NsMY2	1	-0.081976
199	SaGAL5	1	-0.082173
156	NsMA6ROSO	1	-0.083164
153	NsMA3	1	-0.083307
187	NsMY1	1	-0.084954
198	SaGAL4	1	-0.085299
167	NsMCD1	1	-0.087793
171	NsMCD5	1	-0.091008
182	NsMX1	1	-0.097652
221	Strep 3	0.944444	0.029131
133	HAI3	0.944444	0.020408
245	StAU11	0.944444	-0.026092
55	NsML2	0.849408	-0.00375
49	NsMCD1	0.849408	-0.035638
144	LiMo3	0.849408	-0.063822
97	Strep 3	0.833333	0.019223
185	NsMX4	0.833333	-0.052282
15	LiMo1	0.819537	-0.018343
22	LiMo5	0.819537	-0.024148
244	StAU10	0.819537	-0.029527
140	HAIF1	0.819537	-0.048403
95	Strep 1	0.819537	-0.050199
218	SPne9	0.792957	-0.010209
114	StAU9	0.792957	-0.011647
252	z_control_G6PD1	0.784662	-0.026767
111	StAUB2	0.784662	-0.06086
127	Spotting Puffer	0.776607	-0.025994
231	StAU6	0.776607	-0.071086
11	HAIB1	0.761142	-0.011686
219	Strep 1	0.761142	-0.012573
25	Neiss 2	0.75	0.012144
12	HAIB2	0.75	-0.00328
86	SPne12	0.75	-0.005378
116	StAU11	0.75	-0.015243
225	StAU2	0.75	-0.016361
21	LiMo4	0.75	-0.017845
178	NsMW1	0.75	-0.026809
209	SPne2	0.75	-0.034582
175	NsML4	0.75	-0.035668
179	NsMW2	0.75	-0.040821
249	MTB2	0.75	-0.048351
113	StAUB4	0.729106	-0.041351
251	MTB4	0.694444	-0.033565
206	SPne12	0.583333	0.027655
131	HAI1	0.583333	0.01087
117	TB_ESAT6_1	0.5	0.043709
145	LiMo4	0.349408	0.315315

## Sheet: Table S20
Spot ID	Probe	Confidence	Signal
128	Biotin-Marke_2,5µM	1	0.8469
2	Biotin-Marke_2,5µM	1	0.780859
40	NsMB1	1	0.634838
160	NsMB1	1	0.631332
43	NsMB4	1	0.02348
244	StAU10	1	0.005725
86	SPne12	1	0.005516
219	Strep 1	1	0.000982
213	SPne4	1	-0.004404
251	MTB4	1	-0.005238
255	z_control_APRR5A	1	-0.005776
191	NsMY5	1	-0.005891
25	Neiss 2	1	-0.006438
60	NsMW1	1	-0.006921
42	NsMB3	1	-0.008646
59	NsMspp	1	-0.008692
4	HAI1	1	-0.008728
33	NsMA5	1	-0.008912
200	SaGAL6	1	-0.009137
52	NsMCD4	1	-0.009273
74	NsMZ1	1	-0.009356
106	StAUA1	1	-0.010469
243	StAU9	1	-0.010702
228	StAU3	1	-0.01127
82	SaGAL8	1	-0.012046
23	LiMo6	1	-0.012187
99	StAU2	1	-0.012367
239	StAUB2	1	-0.01274
50	NsMCD2	1	-0.012768
176	NsML5	1	-0.012779
24	Neiss 1	1	-0.012919
75	SaGAL1	1	-0.012966
65	NsMX2	1	-0.013106
55	NsML2	1	-0.013317
41	NsMB2	1	-0.013417
249	MTB2	1	-0.013578
149	Neiss 2	1	-0.013666
76	SaGAL2	1	-0.013685
58	NsML5	1	-0.013976
63	NsMW4	1	-0.0141
90	SPne5	1	-0.014394
48	NsMB7	1	-0.014647
81	SaGAL7	1	-0.014741
21	LiMo4	1	-0.01488
151	NsMA1	1	-0.015238
220	Strep 2	1	-0.01527
29	NsMA3	1	-0.015309
36	NsMA6ROSO	1	-0.015501
91	SPne6	1	-0.015793
61	NsMW2	1	-0.01602
51	NsMCD3	1	-0.016116
26	NsG1	1	-0.01646
8	HAI5	1	-0.016485
193	SaGAL1	1	-0.016563
12	HAIB2	1	-0.01682
126	z_control_APRR5A	1	-0.017082
14	HAIF2	1	-0.017152
236	StAUA3	1	-0.017386
146	LiMo5	1	-0.017724
103	StAU6	1	-0.017859
27	NsMA1	1	-0.017955
9	HAI6	1	-0.0181
20	LiMo3	1	-0.018156
250	MTB3	1	-0.018204
73	NsMY5	1	-0.018279
245	StAU11	1	-0.018373
66	NsMX3	1	-0.018525
89	SPne4	1	-0.018653
22	LiMo5	1	-0.018745
13	HAIF1	1	-0.018992
230	StAU5	1	-0.019045
15	LiMo1	1	-0.019233
229	StAU4	1	-0.019244
108	StAUA3	1	-0.01946
158	NsMA8	1	-0.019799
117	TB_ESAT6_1	1	-0.019816
39	NsMA9	1	-0.019873
62	NsMW3	1	-0.019901
203	SPne1	1	-0.02012
57	NsML4	1	-0.020126
221	Strep 3	1	-0.02031
72	NsMY4	1	-0.020601
45	NsMB6	1	-0.020614
225	StAU2	1	-0.020631
6	HAI3	1	-0.020649
231	StAU6	1	-0.020733
84	SPne10	1	-0.020776
97	Strep 3	1	-0.020865
88	SPne3	1	-0.021298
116	StAU11	1	-0.021399
138	HAIB1	1	-0.021504
71	NsMY3	1	-0.02159
11	HAIB1	1	-0.021678
125	z_control_B2M1	1	-0.021698
155	NsMA5	1	-0.021941
201	SaGAL7	1	-0.022003
96	Strep 2	1	-0.022046
253	z_control_PGK1	1	-0.022061
38	NsMA8	1	-0.022214
145	LiMo4	1	-0.022226
67	NsMX4	1	-0.022361
113	StAUB4	1	-0.02238
28	NsMA2	1	-0.022909
95	Strep 1	1	-0.022913
252	z_control_G6PD1	1	-0.023023
212	SPne3	1	-0.023214
122	MTB4	1	-0.023254
77	SaGAL3	1	-0.023493
131	HAI1	1	-0.023522
153	NsMA3	1	-0.023681
49	NsMCD1	1	-0.023763
56	NsML3	1	-0.023777
98	StAU1	1	-0.023797
87	SPne2	1	-0.023873
197	SaGAL3	1	-0.023911
119	MTB1	1	-0.023934
118	TB_ESAT6_2	1	-0.023937
68	NsMX5	1	-0.023953
198	SaGAL4	1	-0.024021
246	TB_ESAT6_1	1	-0.024448
170	NsMCD4	1	-0.024596
147	LiMo6	1	-0.024643
110	StAUB1	1	-0.024746
80	SaGAL6	1	-0.024879
54	NsML1	1	-0.025059
199	SaGAL5	1	-0.025222
124	z_control_PGK1	1	-0.025226
109	StAUA4	1	-0.025261
139	HAIB2	1	-0.025651
161	NsMB2	1	-0.025671
238	StAUB1	1	-0.025675
83	SPne1	1	-0.025736
5	HAI2	1	-0.025994
10	HAI7	1	-0.02602
188	NsMY2	1	-0.026047
105	StAU8	1	-0.026347
209	SPne2	1	-0.02647
178	NsMW1	1	-0.026502
171	NsMCD5	1	-0.026968
179	NsMW2	1	-0.027165
150	NsG1	1	-0.027299
216	SPne7	1	-0.027471
7	HAI4	1	-0.027497
64	NsMX1	1	-0.027534
101	StAU4	1	-0.027614
17	LiMo2	1	-0.027711
152	NsMA2	1	-0.027714
100	StAU3	1	-0.028163
202	SaGAL8	1	-0.028278
123	z_control_G6PD1	1	-0.028465
205	SPne11	1	-0.02855
53	NsMCD5	1	-0.028551
94	SPne9	1	-0.028745
190	NsMY4	1	-0.028806
102	StAU5	1	-0.029075
148	Neiss 1	1	-0.029256
181	NsMW4	1	-0.029288
154	NsMA4	1	-0.029349
159	NsMA9	1	-0.02952
70	NsMY2	1	-0.029523
140	HAIF1	1	-0.029732
104	StAU7	1	-0.029781
78	SaGAL4	1	-0.030166
242	StAUB4	1	-0.030571
173	NsML2	1	-0.031152
189	NsMY3	1	-0.031364
37	NsMA7	1	-0.031614
120	MTB2	1	-0.0317
69	NsMY1	1	-0.032232
180	NsMW3	1	-0.032326
240	StAUB3	1	-0.032951
237	StAUA4	1	-0.033444
133	HAI3	1	-0.033555
172	NsML1	1	-0.0338
247	TB_ESAT6_2	1	-0.034023
107	StAUA2	1	-0.034204
185	NsMX4	1	-0.034232
134	HAI4	1	-0.034367
141	HAIF2	1	-0.035603
192	NsMZ1	1	-0.035845
234	StAUA1	1	-0.037042
156	NsMA6ROSO	1	-0.037249
167	NsMCD1	1	-0.037355
136	HAI6	1	-0.038309
162	NsMB3	1	-0.038477
32	NsMA4	1	-0.038672
222	StAU1	1	-0.038834
157	NsMA7	1	-0.039242
235	StAUA2	1	-0.039284
143	LiMo2	1	-0.039528
168	NsMCD2	1	-0.040015
135	HAI5	1	-0.040314
218	SPne9	1	-0.040658
137	HAI7	1	-0.040699
115	StAU10	1	-0.040834
204	SPne10	1	-0.041114
121	MTB3	1	-0.041655
183	NsMX2	1	-0.041838
186	NsMX5	1	-0.041861
175	NsML4	1	-0.042003
85	SPne11	1	-0.042087
112	StAUB3	1	-0.042184
132	HAI2	1	-0.042271
248	MTB1	1	-0.042951
215	SPne6	1	-0.043123
174	NsML3	1	-0.046519
217	SPne8	1	-0.046589
233	StAU8	1	-0.047589
187	NsMY1	1	-0.049018
182	NsMX1	1	-0.04924
196	SaGAL2	1	-0.04933
232	StAU7	1	-0.049417
169	NsMCD3	1	-0.050013
165	NsMB6	1	-0.050038
214	SPne5	1	-0.050515
177	NsMspp	1	-0.052466
166	NsMB7	1	-0.056776
184	NsMX3	1	-0.06214
142	LiMo1	0.991344	-0.009608
144	LiMo3	0.991344	-0.029944
114	StAU9	0.991344	-0.0452
254	z_control_B2M1	0.963824	-0.00501
111	StAUB2	0.963824	-0.005678
79	SaGAL5	0.956223	-0.023197
206	SPne12	0.942456	-0.000845
93	SPne8	0.807575	0.050436
92	SPne7	0.775789	0.058208
3	Spotting Puffer	0.75	-0.007181
164	NsMB5	0.75	-0.016338
163	NsMB4	0.700861	0.032296
127	Spotting Puffer	0.5	0.555869
44	NsMB5	0.420188	0.093934

## Sheet: Table S21
Spot ID	Probe	Confidence	Signal
2	Biotin-Marke_2,5µM	1	0.90087
55	NsML2	1	0.887239
59	NsMspp	1	0.881808
84	SPne10	1	0.871468
90	SPne5	1	0.868625
102	StAU5	1	0.855833
83	SPne1	1	0.849778
128	Biotin-Marke_2,5µM	1	0.847944
134	HAI4	1	0.847582
94	SPne9	1	0.84736
96	Strep 2	1	0.846131
7	HAI4	1	0.834963
209	SPne2	1	0.830262
122	MTB4	1	0.829765
214	SPne5	1	0.826995
230	StAU5	1	0.815487
177	NsMspp	1	0.811879
218	SPne9	1	0.801268
85	SPne11	1	0.783064
213	SPne4	1	0.780676
206	SPne12	1	0.766723
89	SPne4	1	0.763991
204	SPne10	1	0.762058
203	SPne1	1	0.758887
220	Strep 2	1	0.741843
251	MTB4	1	0.73494
205	SPne11	1	0.721024
212	SPne3	1	0.683602
87	SPne2	1	0.662225
173	NsML2	1	0.658872
121	MTB3	1	0.636488
86	SPne12	1	0.626813
250	MTB3	1	0.588016
126	z_control_APRR5A	1	0.563008
88	SPne3	1	0.542112
138	HAIB1	1	0.47986
11	HAIB1	1	0.466664
255	z_control_APRR5A	1	0.400115
229	StAU4	1	0.127603
33	NsMA5	1	0.107958
155	NsMA5	1	0.104815
162	NsMB3	1	0.090128
179	NsMW2	1	0.087262
101	StAU4	1	0.079399
61	NsMW2	1	0.077071
148	Neiss 1	1	0.063717
199	SaGAL5	1	0.057885
180	NsMW3	1	0.048272
243	StAU9	1	0.047555
60	NsMW1	1	0.035812
62	NsMW3	1	0.034135
114	StAU9	1	0.027745
185	NsMX4	1	0.027508
70	NsMY2	1	0.018627
116	StAU11	1	0.017186
58	NsML5	1	0.011128
72	NsMY4	1	0.005275
119	MTB1	1	0.004865
169	NsMCD3	1	0.004633
186	NsMX5	1	0.004455
6	HAI3	1	0.003707
81	SaGAL7	1	0.003304
68	NsMX5	1	0.003099
153	NsMA3	1	0.002943
57	NsML4	1	0.002643
158	NsMA8	1	0.002538
132	HAI2	1	0.001844
124	z_control_PGK1	1	0.001518
4	HAI1	1	0.001517
164	NsMB5	1	0.001371
23	LiMo6	1	0.001363
53	NsMCD5	1	0.00131
10	HAI7	1	0.000928
43	NsMB4	1	0.000899
52	NsMCD4	1	0.000701
147	LiMo6	1	0.00065
202	SaGAL8	1	0.000335
5	HAI2	1	0.000261
80	SaGAL6	1	0.000113
56	NsML3	1	-1.4e-05
78	SaGAL4	1	-0.000215
136	HAI6	1	-0.000241
239	StAUB2	1	-0.000317
76	SaGAL2	1	-0.000563
41	NsMB2	1	-0.000574
92	SPne7	1	-0.000642
21	LiMo4	1	-0.000745
141	HAIF2	1	-0.000822
175	NsML4	1	-0.000888
133	HAI3	1	-0.001137
37	NsMA7	1	-0.001149
105	StAU8	1	-0.001173
170	NsMCD4	1	-0.001366
13	HAIF1	1	-0.001381
163	NsMB4	1	-0.001442
71	NsMY3	1	-0.001544
48	NsMB7	1	-0.001724
182	NsMX1	1	-0.001809
160	NsMB1	1	-0.001903
67	NsMX4	1	-0.001951
77	SaGAL3	1	-0.001992
152	NsMA2	1	-0.002122
196	SaGAL2	1	-0.002294
51	NsMCD3	1	-0.002322
54	NsML1	1	-0.00237
146	LiMo5	1	-0.002804
106	StAUA1	1	-0.002936
108	StAUA3	1	-0.002987
9	HAI6	1	-0.003094
174	NsML3	1	-0.003097
39	NsMA9	1	-0.003148
44	NsMB5	1	-0.003301
149	Neiss 2	1	-0.003681
145	LiMo4	1	-0.003735
93	SPne8	1	-0.003783
171	NsMCD5	1	-0.003837
103	StAU6	1	-0.00488
14	HAIF2	1	-0.004911
118	TB_ESAT6_2	1	-0.005167
66	NsMX3	1	-0.005354
123	z_control_G6PD1	1	-0.005413
201	SaGAL7	1	-0.005828
74	NsMZ1	1	-0.006072
15	LiMo1	1	-0.006609
97	Strep 3	1	-0.006821
237	StAUA4	1	-0.007385
161	NsMB2	1	-0.00752
64	NsMX1	1	-0.008121
168	NsMCD2	1	-0.008502
159	NsMA9	1	-0.008822
238	StAUB1	1	-0.01034
99	StAU2	1	-0.011098
235	StAUA2	1	-0.012073
157	NsMA7	1	-0.012921
231	StAU6	1	-0.018607
197	SaGAL3	1	-0.024408
193	SaGAL1	1	-0.026204
234	StAUA1	1	-0.027639
190	NsMY4	1	-0.059122
192	NsMZ1	1	-0.065118
189	NsMY3	1	-0.077732
188	NsMY2	1	-0.137424
79	SaGAL5	0.944444	0.01364
178	NsMW1	0.905355	0.045279
73	NsMY5	0.905355	0.022802
26	NsG1	0.905355	0.019866
150	NsG1	0.905355	0.01412
187	NsMY1	0.905355	0.01276
242	StAUB4	0.905355	0.012327
172	NsML1	0.905355	0.009699
191	NsMY5	0.905355	0.00653
167	NsMCD1	0.905355	0.005573
109	StAUA4	0.905355	0.0054
113	StAUB4	0.905355	0.001178
248	MTB1	0.905355	-0.0003
8	HAI5	0.905355	-0.000386
115	StAU10	0.905355	-0.000597
112	StAUB3	0.905355	-0.003961
135	HAI5	0.905355	-0.004321
95	Strep 1	0.905355	-0.006439
137	HAI7	0.905355	-0.008495
183	NsMX2	0.883327	0.017855
165	NsMB6	0.883327	0.012552
50	NsMCD2	0.883327	0.011435
166	NsMB7	0.883327	0.010719
27	NsMA1	0.883327	0.009894
245	StAU11	0.883327	-0.010344
198	SaGAL4	0.883327	-0.010384
111	StAUB2	0.883327	-0.012284
228	StAU3	0.883327	-0.028152
69	NsMY1	0.863726	0.020752
29	NsMA3	0.863726	-0.002949
140	HAIF1	0.857608	0.032854
131	HAI1	0.857608	0.031914
176	NsML5	0.857608	0.025427
82	SaGAL8	0.857608	0.011432
38	NsMA8	0.857608	-0.004226
45	NsMB6	0.857608	-0.005838
244	StAU10	0.857608	-0.007119
221	Strep 3	0.857608	-0.013791
110	StAUB1	0.857608	-0.01557
233	StAU8	0.851668	0.02628
232	StAU7	0.851668	0.025744
98	StAU1	0.851668	-0.017531
151	NsMA1	0.8498	0.042287
65	NsMX2	0.840264	0.005412
28	NsMA2	0.840264	-0.005483
144	LiMo3	0.840264	-0.020597
225	StAU2	0.840264	-0.02266
24	Neiss 1	0.827772	0.016097
181	NsMW4	0.814032	0.043875
120	MTB2	0.809112	-0.006332
91	SPne6	0.80817	0.033626
25	Neiss 2	0.802053	0.001225
215	SPne6	0.794892	-0.003389
222	StAU1	0.794892	-0.01693
252	z_control_G6PD1	0.794892	-0.040462
240	StAUB3	0.781391	0.025055
40	NsMB1	0.781391	0.02026
216	SPne7	0.781391	0.015759
100	StAU3	0.772739	-0.018425
154	NsMA4	0.772739	-0.024296
249	MTB2	0.772739	-0.034799
75	SaGAL1	0.760226	-0.009591
117	TB_ESAT6_1	0.75	0.361421
246	TB_ESAT6_1	0.75	0.050214
104	StAU7	0.75	0.012419
184	NsMX3	0.75	0.011398
36	NsMA6ROSO	0.75	0.005637
22	LiMo5	0.75	0.001743
125	z_control_B2M1	0.75	0.001681
12	HAIB2	0.75	0.000187
142	LiMo1	0.75	-3e-05
236	StAUA3	0.75	-0.003721
107	StAUA2	0.75	-0.006705
143	LiMo2	0.75	-0.009542
49	NsMCD1	0.75	-0.010006
139	HAIB2	0.75	-0.010962
200	SaGAL6	0.75	-0.016736
253	z_control_PGK1	0.75	-0.017666
219	Strep 1	0.75	-0.033801
217	SPne8	0.75	-0.036087
254	z_control_B2M1	0.75	-0.042559
156	NsMA6ROSO	0.694444	0.01504
17	LiMo2	0.694444	0.003374
247	TB_ESAT6_2	0.690942	0.083279
63	NsMW4	0.690942	0.018926
42	NsMB3	0.673597	0.002889
20	LiMo3	0.655355	-0.003909
32	NsMA4	0.564032	0.007196
3	Spotting Puffer	0.559112	0.003351
127	Spotting Puffer	0.333333	0.142311

## Sheet: Table S22
Spot ID	Substance	Confidence	Signal
15	LiMo1	1	0.851796
21	LiMo4	1	0.826514
22	LiMo5	1	0.822145
2	Biotin-Marke_2,5µM	1	0.820869
147	LiMo6	1	0.790484
23	LiMo6	1	0.784619
128	Biotin-Marke_2,5µM	1	0.74367
142	LiMo1	1	0.728338
17	LiMo2	1	0.698873
146	LiMo5	1	0.65705
144	LiMo3	1	0.643832
20	LiMo3	1	0.444542
145	LiMo4	1	0.44071
143	LiMo2	1	0.400111
251	MTB4	1	0.31391
122	MTB4	1	0.260347
222	StAU1	1	0.138998
98	StAU1	1	0.125125
206	SPne12	1	0.041953
154	NsMA4	1	0.041033
126	z_control_APRR5A	1	0.030951
32	NsMA4	1	0.022582
92	SPne7	1	0.012589
166	NsMB7	1	0.011356
153	NsMA3	1	0.009548
111	StAUB2	1	0.009529
216	SPne7	1	0.008954
70	NsMY2	1	0.007703
235	StAUA2	1	0.006988
29	NsMA3	1	0.005673
13	HAIF1	1	0.005214
242	StAUB4	1	0.004211
79	SaGAL5	1	0.002655
190	NsMY4	1	0.002522
4	HAI1	1	0.002372
181	NsMW4	1	0.002351
165	NsMB6	1	0.002309
106	StAUA1	1	0.00204
138	HAIB1	1	0.002019
172	NsML1	1	0.001165
52	NsMCD4	1	0.001112
68	NsMX5	1	0.000949
77	SaGAL3	1	0.000884
53	NsMCD5	1	0.000862
124	z_control_PGK1	1	0.000636
109	StAUA4	1	0.000599
69	NsMY1	1	0.00047
132	HAI2	1	0.000416
78	SaGAL4	1	0.000415
113	StAUB4	1	0.000373
6	HAI3	1	0.000296
131	HAI1	1	2.3e-05
121	MTB3	1	-2.3e-05
67	NsMX4	1	-0.000286
56	NsML3	1	-0.00041
7	HAI4	1	-0.000568
168	NsMCD2	1	-0.000602
5	HAI2	1	-0.000831
155	NsMA5	1	-0.000843
99	StAU2	1	-0.0009
100	StAU3	1	-0.000957
249	MTB2	1	-0.001016
54	NsML1	1	-0.001293
123	z_control_G6PD1	1	-0.001501
135	HAI5	1	-0.001532
102	StAU5	1	-0.001676
94	SPne9	1	-0.001824
134	HAI4	1	-0.002089
119	MTB1	1	-0.002312
84	SPne10	1	-0.00253
120	MTB2	1	-0.002738
170	NsMCD4	1	-0.002971
37	NsMA7	1	-0.002994
8	HAI5	1	-0.002995
50	NsMCD2	1	-0.003046
104	StAU7	1	-0.003085
110	StAUB1	1	-0.003152
95	Strep 1	1	-0.003197
140	HAIF1	1	-0.003341
88	SPne3	1	-0.003344
114	StAU9	1	-0.003399
178	NsMW1	1	-0.003408
107	StAUA2	1	-0.003443
55	NsML2	1	-0.003721
182	NsMX1	1	-0.004008
101	StAU4	1	-0.004087
28	NsMA2	1	-0.00412
171	NsMCD5	1	-0.004689
176	NsML5	1	-0.005193
118	TB_ESAT6_2	1	-0.005242
117	TB_ESAT6_1	1	-0.005276
169	NsMCD3	1	-0.005299
115	StAU10	1	-0.006292
174	NsML3	1	-0.006359
247	TB_ESAT6_2	1	-0.006549
246	TB_ESAT6_1	1	-0.006645
45	NsMB6	1	-0.006789
103	StAU6	1	-0.007031
193	SaGAL1	1	-0.007301
63	NsMW4	1	-0.007657
152	NsMA2	1	-0.007812
136	HAI6	1	-0.008096
244	StAU10	1	-0.008112
112	StAUB3	1	-0.009529
175	NsML4	1	-0.01394
177	NsMspp	1	-0.015262
48	NsMB7	1	-0.018915
158	NsMA8	1	-0.022107
162	NsMB3	1	-0.026863
141	HAIF2	1	-0.031864
160	NsMB1	1	-0.042354
163	NsMB4	1	-0.054314
161	NsMB2	1	-0.306298
237	StAUA4	0.905797	0.004376
90	SPne5	0.905797	0.00258
75	SaGAL1	0.905797	-0.000994
196	SaGAL2	0.905797	-0.001185
83	SPne1	0.905797	-0.002027
87	SPne2	0.905797	-0.002746
250	MTB3	0.905797	-0.004873
225	StAU2	0.905797	-0.00822
240	StAUB3	0.905797	-0.019783
159	NsMA9	0.905797	-0.020076
254	z_control_B2M1	0.883831	0.001753
59	NsMspp	0.883831	0.000353
58	NsML5	0.883831	-0.000131
133	HAI3	0.864284	0.075705
149	Neiss 2	0.864284	0.069066
10	HAI7	0.864284	0.000307
44	NsMB5	0.864284	-0.005366
180	NsMW3	0.864284	-0.00583
125	z_control_B2M1	0.858184	0.017396
139	HAIB2	0.858184	0.012531
12	HAIB2	0.858184	3e-05
61	NsMW2	0.858184	-0.001735
96	Strep 2	0.858184	-0.003746
203	SPne1	0.85226	0.019163
186	NsMX5	0.85226	0.016592
187	NsMY1	0.85226	0.013706
51	NsMCD3	0.85226	-0.005109
9	HAI6	0.850241	0.001675
231	StAU6	0.840888	0.021013
173	NsML2	0.840888	0.017704
201	SaGAL7	0.840888	0.016517
167	NsMCD1	0.840888	0.014197
255	z_control_APRR5A	0.840888	0.009822
71	NsMY3	0.840888	-0.004507
43	NsMB4	0.840888	-0.006145
229	StAU4	0.840888	-0.010293
209	SPne2	0.81473	0.033318
213	SPne4	0.81473	0.033085
232	StAU7	0.81473	0.029888
214	SPne5	0.81473	0.025253
200	SaGAL6	0.81473	0.021973
185	NsMX4	0.81473	0.01976
183	NsMX2	0.81473	0.015658
38	NsMA8	0.809823	-0.004619
64	NsMX1	0.785332	0.014292
25	Neiss 2	0.785332	-0.00421
197	SaGAL3	0.78218	0.03503
212	SPne3	0.78218	0.019504
164	NsMB5	0.78218	0.01822
137	HAI7	0.78218	0.006263
85	SPne11	0.78218	-0.001641
40	NsMB1	0.773553	-0.002719
49	NsMCD1	0.773553	-0.006842
218	SPne9	0.773553	-0.019714
228	StAU3	0.773553	-0.020966
36	NsMA6ROSO	0.761075	0.033897
60	NsMW1	0.761075	-0.000827
93	SPne8	0.761075	-0.001431
73	NsMY5	0.761075	-0.001768
148	Neiss 1	0.75	0.172799
236	StAUA3	0.75	0.037687
243	StAU9	0.75	0.028244
42	NsMB3	0.75	0.026068
189	NsMY3	0.75	0.025408
215	SPne6	0.75	0.0242
204	SPne10	0.75	0.022487
220	Strep 2	0.75	0.017463
151	NsMA1	0.75	0.013253
62	NsMW3	0.75	0.010728
184	NsMX3	0.75	0.010652
39	NsMA9	0.75	0.008462
116	StAU11	0.75	0.007481
80	SaGAL6	0.75	0.003297
14	HAIF2	0.75	0.002969
11	HAIB1	0.75	0.002367
97	Strep 3	0.75	0.001674
66	NsMX3	0.75	-0.000194
82	SaGAL8	0.75	-0.000894
76	SaGAL2	0.75	-0.001787
57	NsML4	0.75	-0.002198
91	SPne6	0.75	-0.003939
253	z_control_PGK1	0.75	-0.004206
108	StAUA3	0.75	-0.004387
3	Spotting Puffer	0.75	-0.004399
33	NsMA5	0.75	-0.004708
81	SaGAL7	0.75	-0.008325
221	Strep 3	0.75	-0.009435
65	NsMX2	0.75	-0.010378
233	StAU8	0.75	-0.01248
217	SPne8	0.75	-0.016053
230	StAU5	0.75	-0.01829
157	NsMA7	0.75	-0.018747
234	StAUA1	0.75	-0.019056
179	NsMW2	0.75	-0.021343
202	SaGAL8	0.75	-0.021847
245	StAU11	0.75	-0.022307
219	Strep 1	0.75	-0.024154
198	SaGAL4	0.75	-0.025789
188	NsMY2	0.75	-0.028617
248	MTB1	0.75	-0.031554
199	SaGAL5	0.75	-0.03234
238	StAUB1	0.75	-0.035862
205	SPne11	0.75	-0.036079
192	NsMZ1	0.75	-0.037085
239	StAUB2	0.75	-0.041274
252	z_control_G6PD1	0.75	-0.049786
127	Spotting Puffer	0.75	-0.269936
74	NsMZ1	0.694444	0.004369
89	SPne4	0.691517	0.005396
27	NsMA1	0.674221	0.002254
24	Neiss 1	0.655797	0.003795
156	NsMA6ROSO	0.648063	0.026999
150	NsG1	0.633831	0.003315
72	NsMY4	0.583333	0.036092
105	StAU8	0.56473	0.010135
26	NsG1	0.535332	0.108333
191	NsMY5	0.53218	0.025079
86	SPne12	0.523553	0.012346
41	NsMB2	0.5	0.035291

## Sheet: Table S23
Spot ID	Probe	Confidence	Signal
2	Biotin-Marke_2,5µM	1	0.892483
113	StAUB4	1	0.878359
112	StAUB3	1	0.860889
111	StAUB2	1	0.828496
225	StAU2	1	0.824407
99	StAU2	1	0.814367
100	StAU3	1	0.79494
242	StAUB4	1	0.786415
240	StAUB3	1	0.776886
235	StAUA2	1	0.755114
237	StAUA4	1	0.751349
228	StAU3	1	0.751283
239	StAUB2	1	0.749395
110	StAUB1	1	0.740997
107	StAUA2	1	0.732943
229	StAU4	1	0.722782
108	StAUA3	1	0.717239
234	StAUA1	1	0.716469
236	StAUA3	1	0.695336
103	StAU6	1	0.679097
128	Biotin-Marke_2,5µM	1	0.676456
231	StAU6	1	0.669747
233	StAU8	1	0.661765
238	StAUB1	1	0.649835
33	NsMA5	1	0.626172
101	StAU4	1	0.614221
104	StAU7	1	0.599628
155	NsMA5	1	0.592339
232	StAU7	1	0.522568
98	StAU1	1	0.513091
109	StAUA4	1	0.504063
105	StAU8	1	0.49917
222	StAU1	1	0.429751
106	StAUA1	1	0.409883
243	StAU9	1	0.371231
114	StAU9	1	0.314081
199	SaGAL5	1	0.133173
79	SaGAL5	1	0.121988
193	SaGAL1	1	0.069504
230	StAU5	1	0.045019
162	NsMB3	1	0.035157
146	LiMo5	1	0.030967
28	NsMA2	1	0.02463
22	LiMo5	1	0.022437
198	SaGAL4	1	0.016519
97	Strep 3	1	0.010836
6	HAI3	1	0.009969
219	Strep 1	1	0.009019
58	NsML5	1	0.00883
76	SaGAL2	1	0.007564
220	Strep 2	1	0.006843
183	NsMX2	1	0.006326
182	NsMX1	1	0.005836
184	NsMX3	1	0.004906
24	Neiss 1	1	0.0049
15	LiMo1	1	0.004857
221	Strep 3	1	0.004723
59	NsMspp	1	0.004394
12	HAIB2	1	0.004301
214	SPne5	1	0.004204
201	SaGAL7	1	0.004101
25	Neiss 2	1	0.003633
174	NsML3	1	0.003548
216	SPne7	1	0.003493
153	NsMA3	1	0.00315
200	SaGAL6	1	0.002683
68	NsMX5	1	0.00267
4	HAI1	1	0.002396
57	NsML4	1	0.002235
54	NsML1	1	0.001821
203	SPne1	1	0.0018
66	NsMX3	1	0.001677
148	Neiss 1	1	0.001251
215	SPne6	1	0.001203
51	NsMCD3	1	0.000896
84	SPne10	1	-0.000143
164	NsMB5	1	-0.000389
45	NsMB6	1	-0.000786
63	NsMW4	1	-0.001272
137	HAI7	1	-0.00138
131	HAI1	1	-0.001444
62	NsMW3	1	-0.001799
149	Neiss 2	1	-0.001924
69	NsMY1	1	-0.002298
39	NsMA9	1	-0.002568
168	NsMCD2	1	-0.002641
70	NsMY2	1	-0.003086
181	NsMW4	1	-0.003437
82	SaGAL8	1	-0.003558
156	NsMA6ROSO	1	-0.003705
67	NsMX4	1	-0.004294
172	NsML1	1	-0.00441
38	NsMA8	1	-0.004551
17	LiMo2	1	-0.006178
83	SPne1	1	-0.006195
95	Strep 1	1	-0.006854
78	SaGAL4	1	-0.007044
217	SPne8	1	-0.007133
170	NsMCD4	1	-0.007153
96	Strep 2	1	-0.007849
125	z_control_B2M1	1	-0.007869
132	HAI2	1	-0.00791
152	NsMA2	1	-0.008698
157	NsMA7	1	-0.00889
197	SaGAL3	1	-0.012458
134	HAI4	1	-0.012483
209	SPne2	1	-0.017708
139	HAIB2	1	-0.017859
253	z_control_PGK1	1	-0.018691
124	z_control_PGK1	1	-0.02303
213	SPne4	1	-0.023394
77	SaGAL3	1	-0.02386
85	SPne11	1	-0.024643
247	TB_ESAT6_2	1	-0.029023
118	TB_ESAT6_2	1	-0.031069
86	SPne12	1	-0.031424
244	StAU10	1	-0.034011
87	SPne2	1	-0.042312
119	MTB1	1	-0.045962
254	z_control_B2M1	1	-0.046433
126	z_control_APRR5A	1	-0.049338
71	NsMY3	1	-0.049475
88	SPne3	1	-0.053144
89	SPne4	1	-0.083135
93	SPne8	1	-0.085392
117	TB_ESAT6_1	1	-0.085482
92	SPne7	1	-0.087845
251	MTB4	1	-0.088373
116	StAU11	1	-0.106339
90	SPne5	1	-0.246259
120	MTB2	1	-0.26154
121	MTB3	1	-0.386666
122	MTB4	1	-0.487805
218	SPne9	0.968687	0.059594
94	SPne9	0.968687	0.011381
138	HAIB1	0.968687	0.00389
180	NsMW3	0.968687	-0.008719
72	NsMY4	0.968687	-0.046471
206	SPne12	0.955537	0.02322
190	NsMY4	0.955537	0.016443
167	NsMCD1	0.955537	0.007801
173	NsML2	0.955537	-0.002822
140	HAIF1	0.955537	-0.007171
141	HAIF2	0.955537	-0.009622
133	HAI3	0.955537	-0.010742
136	HAI6	0.955537	-0.020074
102	StAU5	0.955537	-0.383809
9	HAI6	0.944444	0.006929
202	SaGAL8	0.943835	0.014055
161	NsMB2	0.943835	-0.009734
159	NsMA9	0.943835	-0.054896
255	z_control_APRR5A	0.943835	-0.056604
189	NsMY3	0.940183	0.027611
80	SaGAL6	0.940183	0.006539
142	LiMo1	0.940183	0.001177
7	HAI4	0.940183	-0.001282
32	NsMA4	0.940183	-0.007743
205	SPne11	0.929828	0.011408
196	SaGAL2	0.929828	0.008504
250	MTB3	0.929828	-0.00326
246	TB_ESAT6_1	0.929828	-0.005517
248	MTB1	0.929828	-0.013499
73	NsMY5	0.914169	0.022359
91	SPne6	0.914169	0.002464
42	NsMB3	0.914169	-0.004825
115	StAU10	0.914169	-0.007292
245	StAU11	0.914169	-0.04187
44	NsMB5	0.911231	0.014544
212	SPne3	0.902742	0.006303
144	LiMo3	0.894682	-0.081211
29	NsMA3	0.889517	-0.001164
154	NsMA4	0.889517	-0.002141
50	NsMCD2	0.889517	-0.007114
204	SPne10	0.889517	-0.021809
176	NsML5	0.884627	0.006667
75	SaGAL1	0.884502	0.112435
158	NsMA8	0.884502	0.01366
8	HAI5	0.884502	-0.003666
135	HAI5	0.884502	-0.013245
165	NsMB6	0.874874	0.022367
81	SaGAL7	0.874874	-0.006589
56	NsML3	0.874874	-0.007498
151	NsMA1	0.874874	-0.019789
145	LiMo4	0.874273	0.059544
177	NsMspp	0.872543	-0.04128
143	LiMo2	0.872543	-0.160027
13	HAIF1	0.863492	0.024138
187	NsMY1	0.863492	0.021362
171	NsMCD5	0.863492	0.004036
55	NsML2	0.863492	-0.00534
147	LiMo6	0.863492	-0.008115
179	NsMW2	0.863492	-0.028984
64	NsMX1	0.852728	0.009674
127	Spotting Puffer	0.848573	-0.010422
186	NsMX5	0.848573	-0.021625
49	NsMCD1	0.848573	-0.021692
185	NsMX4	0.848573	-0.026829
175	NsML4	0.848573	-0.042442
41	NsMB2	0.847187	-0.004857
61	NsMW2	0.833333	0.012949
10	HAI7	0.833333	0.009523
169	NsMCD3	0.830799	-0.011188
65	NsMX2	0.830799	-0.011545
163	NsMB4	0.828947	-0.014872
52	NsMCD4	0.80202	0.007248
23	LiMo6	0.777168	0.012396
37	NsMA7	0.775243	-0.002207
5	HAI2	0.763162	0.003945
40	NsMB1	0.75	0.013766
14	HAIF2	0.75	0.002939
60	NsMW1	0.75	0.000514
249	MTB2	0.75	-0.036773
123	z_control_G6PD1	0.75	-0.294735
3	Spotting Puffer	0.718687	0.163151
53	NsMCD5	0.693835	0.010232
43	NsMB4	0.690183	0.009676
20	LiMo3	0.681907	0.002845
188	NsMY2	0.664169	0.055663
191	NsMY5	0.664169	0.02426
21	LiMo4	0.644682	0.020103
192	NsMZ1	0.644682	0.012764
36	NsMA6ROSO	0.644682	0.011122
27	NsMA1	0.644682	0.003028
11	HAIB1	0.639517	-0.003477
252	z_control_G6PD1	0.632047	0.458556
166	NsMB7	0.624874	0.1431
26	NsG1	0.583333	0.008603
150	NsG1	0.543018	0.139593
178	NsMW1	0.527168	0.339869
160	NsMB1	0.525243	0.162564
48	NsMB7	0.523516	-0.003459
74	NsMZ1	0.363492	0.434192

## Sheet: Table S24
Spot ID	Probe	Confidence	Signal
2	Biotin-Marke_2,5µM	1	0.875832
33	NsMA5	1	0.867948
160	NsMB1	1	0.852425
48	NsMB7	1	0.849798
128	Biotin-Marke_2,5µM	1	0.827834
45	NsMB6	1	0.809569
163	NsMB4	1	0.80452
162	NsMB3	1	0.803368
155	NsMA5	1	0.790757
42	NsMB3	1	0.775532
150	NsG1	1	0.774212
32	NsMA4	1	0.76937
166	NsMB7	1	0.756444
44	NsMB5	1	0.712303
40	NsMB1	1	0.707341
154	NsMA4	1	0.697901
165	NsMB6	1	0.67923
43	NsMB4	1	0.673596
26	NsG1	1	0.670891
164	NsMB5	1	0.621131
58	NsML5	1	0.564904
118	TB_ESAT6_2	1	0.521152
247	TB_ESAT6_2	1	0.434304
176	NsML5	1	0.401643
119	MTB1	1	0.391723
248	MTB1	1	0.328987
125	z_control_B2M1	1	0.109682
133	HAI3	1	0.100017
254	z_control_B2M1	1	0.09485
215	SPne6	1	0.079832
74	NsMZ1	1	0.063974
6	HAI3	1	0.063864
199	SaGAL5	1	0.063031
126	z_control_APRR5A	1	0.062607
91	SPne6	1	0.055887
203	SPne1	1	0.053242
49	NsMCD1	1	0.042307
228	StAU3	1	0.038882
255	z_control_APRR5A	1	0.032351
251	MTB4	1	0.017314
222	StAU1	1	0.016791
253	z_control_PGK1	1	0.01094
36	NsMA6ROSO	1	0.009647
75	SaGAL1	1	0.006932
103	StAU6	1	0.006617
148	Neiss 1	1	0.006297
231	StAU6	1	0.005358
158	NsMA8	1	0.004416
169	NsMCD3	1	0.004229
122	MTB4	1	0.003687
136	HAI6	1	0.003632
139	HAIB2	1	0.003339
188	NsMY2	1	0.003262
142	LiMo1	1	0.002622
87	SPne2	1	0.002514
80	SaGAL6	1	0.001137
94	SPne9	1	0.000857
156	NsMA6ROSO	1	0.000834
106	StAUA1	1	0.000756
252	z_control_G6PD1	1	0.000666
239	StAUB2	1	0.000656
51	NsMCD3	1	0.000472
246	TB_ESAT6_1	1	-8.9e-05
147	LiMo6	1	-0.000372
123	z_control_G6PD1	1	-0.000436
105	StAU8	1	-0.000528
189	NsMY3	1	-0.000605
120	MTB2	1	-0.00108
4	HAI1	1	-0.001131
20	LiMo3	1	-0.001193
137	HAI7	1	-0.001238
186	NsMX5	1	-0.001369
184	NsMX3	1	-0.001575
183	NsMX2	1	-0.002207
111	StAUB2	1	-0.002335
112	StAUB3	1	-0.002667
197	SaGAL3	1	-0.002707
65	NsMX2	1	-0.00306
92	SPne7	1	-0.00308
232	StAU7	1	-0.003244
131	HAI1	1	-0.003894
78	SaGAL4	1	-0.005846
110	StAUB1	1	-0.005939
108	StAUA3	1	-0.006525
93	SPne8	1	-0.006564
95	Strep 1	1	-0.006794
242	StAUB4	1	-0.006983
135	HAI5	1	-0.007371
85	SPne11	1	-0.007458
81	SaGAL7	1	-0.00777
134	HAI4	1	-0.008123
97	Strep 3	1	-0.008604
149	Neiss 2	1	-0.008617
102	StAU5	1	-0.009491
213	SPne4	1	-0.009639
113	StAUB4	1	-0.00973
187	NsMY1	1	-0.010646
64	NsMX1	1	-0.011419
99	StAU2	1	-0.011565
198	SaGAL4	1	-0.013422
244	StAU10	1	-0.014716
69	NsMY1	1	-0.015828
115	StAU10	1	-0.016167
84	SPne10	1	-0.017227
101	StAU4	1	-0.017771
143	LiMo2	1	-0.019273
145	LiMo4	1	-0.019512
153	NsMA3	1	-0.02033
68	NsMX5	1	-0.020487
98	StAU1	1	-0.02055
152	NsMA2	1	-0.020657
221	Strep 3	1	-0.023605
146	LiMo5	1	-0.024112
114	StAU9	1	-0.024242
168	NsMCD2	1	-0.027452
144	LiMo3	1	-0.028771
182	NsMX1	1	-0.030499
17	LiMo2	1	-0.030569
15	LiMo1	1	-0.033748
61	NsMW2	1	-0.036867
179	NsMW2	1	-0.040781
167	NsMCD1	1	-0.041936
39	NsMA9	1	-0.050133
54	NsML1	1	-0.050385
60	NsMW1	1	-0.055121
10	HAI7	1	-0.061146
180	NsMW3	1	-0.068309
62	NsMW3	1	-0.073445
151	NsMA1	1	-0.182485
53	NsMCD5	1	-0.24226
41	NsMB2	1	-0.309487
24	Neiss 1	1	-0.436577
29	NsMA3	1	-0.55876
14	HAIF2	1	-0.719381
27	NsMA1	1	-0.964622
25	Neiss 2	1	-1.0562
11	HAIB1	1	-1.21044
12	HAIB2	1	-1.69581
250	MTB3	0.980051	0.018902
79	SaGAL5	0.980051	0.016067
127	Spotting Puffer	0.980051	0.011427
89	SPne4	0.980051	0.000645
196	SaGAL2	0.980051	-0.000597
140	HAIF1	0.980051	-0.003072
109	StAUA4	0.980051	-0.003778
116	StAU11	0.980051	-0.009191
70	NsMY2	0.980051	-0.031734
202	SaGAL8	0.968494	0.006589
67	NsMX4	0.968494	0.002213
82	SaGAL8	0.968494	-0.002061
77	SaGAL3	0.968494	-0.004352
212	SPne3	0.968494	-0.008894
50	NsMCD2	0.968494	-0.014144
209	SPne2	0.968494	-0.016211
170	NsMCD4	0.968494	-0.052672
9	HAI6	0.968494	-0.080988
138	HAIB1	0.95821	0.02107
52	NsMCD4	0.95821	0.00874
218	SPne9	0.95821	-0.009544
201	SaGAL7	0.95821	-0.013005
38	NsMA8	0.95821	-0.040337
236	StAUA3	0.955	0.021908
90	SPne5	0.955	0.000281
141	HAIF2	0.955	-0.006689
124	z_control_PGK1	0.955	-0.012101
243	StAU9	0.955	-0.02115
171	NsMCD5	0.955	-0.029726
28	NsMA2	0.955	-0.191461
132	HAI2	0.951883	-0.011569
185	NsMX4	0.9459	0.065428
192	NsMZ1	0.9459	0.027992
66	NsMX3	0.9459	-0.000376
104	StAU7	0.9459	-0.001813
22	LiMo5	0.9459	-0.00305
8	HAI5	0.9459	-0.005303
3	Spotting Puffer	0.9459	-0.014167
121	MTB3	0.944444	0.021978
55	NsML2	0.944444	-0.024279
229	StAU4	0.932137	0.029926
216	SPne7	0.932137	0.020133
214	SPne5	0.932137	0.014659
178	NsMW1	0.932137	0.012607
249	MTB2	0.932137	0.008073
73	NsMY5	0.932137	0.002466
96	Strep 2	0.932137	-0.001456
23	LiMo6	0.932137	-0.008766
217	SPne8	0.932137	-0.011208
238	StAUB1	0.932137	-0.035576
83	SPne1	0.915011	0.023152
59	NsMspp	0.915011	0.014632
173	NsML2	0.915011	0.002911
5	HAI2	0.915011	-0.002562
107	StAUA2	0.910472	0.003546
219	Strep 1	0.910472	-0.00772
235	StAUA2	0.910472	-0.044764
175	NsML4	0.906065	-0.01313
71	NsMY3	0.903907	0.014883
72	NsMY4	0.903907	0.013968
177	NsMspp	0.903907	-0.005599
240	StAUB3	0.903907	-0.03192
100	StAU3	0.897603	-0.004328
190	NsMY4	0.897603	-0.039193
161	NsMB2	0.895554	0.029986
193	SaGAL1	0.895554	0.001498
86	SPne12	0.895554	-0.000872
117	TB_ESAT6_1	0.890344	-0.011539
237	StAUA4	0.8876	0.029248
172	NsML1	0.8876	0.022188
57	NsML4	0.8876	0.008764
220	Strep 2	0.8876	0.000857
234	StAUA1	0.8876	-0.032187
204	SPne10	0.874488	0.036094
206	SPne12	0.874488	-0.008907
245	StAU11	0.874488	-0.015419
225	StAU2	0.874488	-0.01795
191	NsMY5	0.874488	-0.063516
205	SPne11	0.874	0.09162
230	StAU5	0.858867	-0.017556
200	SaGAL6	0.858867	-0.024361
157	NsMA7	0.75	-0.001454
233	StAU8	0.75	-0.018964
63	NsMW4	0.75	-0.049509
13	HAIF1	0.75	-0.236372
174	NsML3	0.730051	-0.020096
159	NsMA9	0.705	0.047385
76	SaGAL2	0.653907	0.150676
181	NsMW4	0.6376	0.512888
21	LiMo4	0.6376	0.078655
88	SPne3	0.583333	0.051855
56	NsML3	0.568932	0.40726
37	NsMA7	0.5	0.203442
7	HAI4	0.5	0.097275
